# Supplementary material for: Household food sources and diarrhoea incidence in poor urban communities, Accra Ghana
Source: PLoS One. 2021 Jan 28;16(1):e0245466. doi: 10.1371/journal.pone.0245466 (PMC7842991; doi:10.1371/journal.pone.0245466)
Supplement: S1 File — (ZIP) [file pone.0245466.s001.zip]

Archive with 3 entries (3 files):
- questionnaires and dataset - diarrhoea and food sources/diarrhoea and food sources dataset - excel.xlsx
- questionnaires and dataset - diarrhoea and food sources/Wave 3 - RIPS HOUSEHOLD QUESTIONNAIRE.pdf
- questionnaires and dataset - diarrhoea and food sources/Wave 3 - RIPS INDIVIDUAL QUESTIONNAIRE.pdf
