# Supplementary material for: Household food sources and diarrhoea incidence in poor urban communities, Accra Ghana
Source: PLoS One. 2021 Jan 28;16(1):e0245466. doi: 10.1371/journal.pone.0245466 (PMC7842991; doi:10.1371/journal.pone.0245466)
Supplement: S1 File — (ZIP) [file pone.0245466.s001.zip › questionnaires and dataset - diarrhoea and food sources/diarrhoea and food sources dataset - excel.xlsx]

## Sheet: diarrhoea and food sources data
qust_id	locality_name	e_a_edl_number	structure_number	household_number	region	round	day	month	year	int__code	v_100	v_101a	v_101b	v_102	v_103	v_104	v_105	v_106	v_110a	v_110b	v_110c	v_110cspy	v_739a	v_739b	v_739c	v_739d	v_739e	v_739f	v_739g	v_739h	v_739i	v_739j	v_739k	v_739l	v_739m	v_739n	v_739o	v_739p	v_739pspy	v_739sa	v_739sb	v_739sc	v_739sd	v_739se	v_739sf	v_739sg	v_739sh	v_739si	v_739sj
1	2	13	7	14	3	3	17	9	2013	211	1	4	1972	41	1	2	3	2	JAMES TOWN		3		2	2	1	2	2	2	1	1	2	2	2	2	2	2	2	2		2	2	2	2	2	2	1	2	2	2
2	2	13	6	32	3	3	15	9	2013	272	1	2	1970	43	1	2	4	2	NEW ADUBIASE	GHANA	6		1	1	1	2	2	2	1	1	2	1	1	1	1	1	2	2		1	1	2	2	2	2	1	2	2	2
2	2	13	6	32	3	3	17	9	2013	212	1	12	1978	34	1	3	3	2	JAMES TOWN	GHANA	3		1	1	1	2	1	2	1	1	2	1	1	1	1	1	1	2		1	1	1	2	2	2	1	1	2	1
2	2	13	6	32	3	3	16	9	2013	212	2	4	1997	16	1	3	1	1	JAMES TOWN	GHANA	3		1	1	1	2	2	2	1	1	2	1	2	1	1	1	1	2		1	2	2	2	2	2	1	2	2	2
3	2	13	5	11	3	3	16	9	2013	206	2	10	1983	30	1	2	2	2	LABADI	GHANA	3		2	2	1	2	2	2	1	1	2	2	2	2	2	2	2	2		2	2	2	2	2	2	2	1	2	2
4	2	13	6	12	3	3	22	9	2013	211	1	10	1974	38	1	4	4	2	KWAHU TAFO	GHANA	5		2	2	2	2	2	2	1	2	2	2	1	2	2	2	2	2		2	2	2	2	2	2	1	2	2	2
5	2	13	2	24	3	3	17	9	2013	14	1	5	1960	53	1	2	4	2	DWENASE	GHANA	5		2	2	2	2	2	2	2	1	2	2	1	2	2	2	2	2		2	2	2	2	2	2	2	1	2	2
5	2	13	2	24	3	3	17	9	2013	209	1	7	1997	16	1	3	1	1	JAMES TOWN	GHANA	3		1	2	1	2	2	2	1	1	2	2	1	2	2	2	2	2		1	2	2	2	2	2	1	1	2	2
6	2	13	4	10	3	3	22	9	2013	214	1	12	1996	16	1	3	3	1	JAMES TOWN	GHANA	3		2	2	1	2	2	2	2	1	2	2	2	2	2	2	2	1	I PICK MONEY FROM GUTTER	2	2	1	2	2	2	2	2	2	2
7	2	13	5	31	3	3	17	9	2013	207	1	#NULL!	1981	32	1	2	3	2	JAMES TOWN	GHANA	3		2	2	1	2	2	2	2	1	2	2	2	2	2	2	2	2		2	2	2	2	2	2	2	2	2	2
8	2	13	7	37	3	3	17	9	2013	8	2	6	1995	18	1	3	2	1	JAMES TOWN	GHANA	3		2	2	1	2	2	2	1	2	2	2	2	2	2	2	2	2		2	2	2	2	2	2	2	2	2	2
8	2	13	7	37	3	3	17	9	2013	8	1	98	9998	98	1	1	6	2	SALAFA IN GA	GHANA	3		2	1	1	2	2	2	2	1	2	2	2	2	2	2	1	2		2	1	1	2	2	2	2	2	2	2
9	2	13	8	40	3	3	17	9	2013	210	2	5	1970	43	1	2	4	2	KOLEGONOR	GHANA	3		2	2	1	2	2	1	2	1	2	2	1	2	2	2	2	2		2	2	1	2	2	1	2	1	2	2
10	2	13	3	8	3	3	23	9	2013	206	1	5	1997	20	1	3	3	2	HANSEN ROAD (JAMES TOWN)	GHANA	3		2	2	1	2	2	2	1	2	2	2	2	2	2	2	2	2		2	2	2	2	2	2	1	2	2	2
10	2	13	3	8	3	3	23	9	2013	10	1	5	1990	23	1	3	3	2	GAMASHI	GHANA	3		1	2	1	2	2	2	1	2	2	2	1	2	2	2	2	2		1	2	1	2	2	2	1	2	2	2
12	2	13	4	29	3	3	17	9	2013	209	2	98	1970	43	2	#NULL!	#NULL!	#NULL!	KORLE WORKU	GHANA	3		1	1	1	1	1	1	1	1	1	1	1	2	2	2	2	2		1	1	1	1	2	1	1	1	2	2
12	2	13	4	29	3	3	22	9	2013	209	2	7	1996	17	1	3	2	1	COW LANE	GHANA	3		1	1	1	2	2	2	1	1	2	2	2	2	2	2	2	2		1	1	1	2	2	2	1	1	2	2
12	2	13	4	29	3	3	22	9	2013	210	2	8	1992	20	1	3	4	2	COWLANE (MELCOM)	GHANA	3		1	1	1	1	1	1	1	1	1	1	1	1	2	2	2	2		2	1	2	2	2	1	2	2	2	2
13	2	13	3	26	3	3	15	9	2013	208	2	8	1969	44	1	2	4	2	JAMEST TOWN	GHANA	3		1	2	2	2	2	2	1	2	2	2	2	2	2	2	1	2		1	2	2	2	2	2	2	2	2	2
14	2	13	3	6	3	3	23	9	2013	206	1	10	1968	45	1	2	2	2	JAMES TOWN	GHANA	3		2	2	1	2	2	2	1	1	2	2	2	2	2	2	2	2		2	2	2	2	2	2	1	1	2	2
15	2	13	1	3	3	3	15	9	2013	207	1	7	1988	25	1	3	3	2	BIMBILA	GHANA	8		2	2	1	2	1	1	1	1	2	2	2	2	2	2	2	2		2	2	2	2	2	2	2	1	2	2
17	2	13	7	16	3	3	22	9	2013	10	1	98	9998	48	1	2	4	2	KUMASI	GHANA	6		#NULL!	#NULL!	#NULL!	#NULL!	#NULL!	#NULL!	#NULL!	#NULL!	#NULL!	#NULL!	#NULL!	#NULL!	#NULL!	#NULL!	#NULL!	#NULL!		#NULL!	#NULL!	#NULL!	#NULL!	#NULL!	#NULL!	#NULL!	#NULL!	#NULL!	#NULL!
18	2	13	2	25	3	3	15	9	2013	215	1	10	1985	27	1	4	2	1	TAMALE	GHANA	8		1	1	2	2	2	2	2	2	2	2	2	2	2	2	2	2		1	1	2	2	2	2	2	2	2	2
19	2	13	2	4	3	3	22	9	2013	213	1	12	1977	35	1	3	1	2	COLD KINE		3		2	2	1	2	2	2	1	2	2	2	2	2	2	2	2	2		2	2	1	2	2	2	1	2	2	2
21	2	13	8	38	3	3	17	9	2013	212	2	7	1966	47	1	4	3	2	ACCRA NEW TOWN	GHANA	3		1	1	1	2	2	2	1	1	2	2	2	1	1	1	2	#NULL!		1	2	2	2	2	2	1	1	2	2
22	2	13	1	1	3	3	18	9	2013	212	1	1	1983	30	1	4	4	2	BIMBILLA	GHANA	8		1	2	1	2	1	2	1	1	2	2	2	1	1	1	2	#NULL!		1	2	1	2	1	2	1	1	2	2
23	2	13	2	5	3	3	17	9	2013	215	1	6	1978	33	1	2	3	2	JAMES TOWN	GHANA	3		1	2	1	2	2	2	2	1	2	2	1	1	2	2	2	2		2	2	2	2	2	2	2	2	2	2
24	2	13	1	21	3	3	15	9	2013	206	2	6	1994	19	1	3	3	2	MADINA	GHANA	3		2	2	1	2	2	2	1	2	2	2	2	2	2	2	2	2		2	2	1	2	2	2	1	2	2	2
24	2	13	1	21	3	3	15	9	2013	211	2	5	1998	15	1	2	1	1	YENDI	GHANA	8		2	2	1	2	1	2	1	2	2	2	2	2	2	2	2	2		2	2	2	2	2	2	1	2	2	2
24	2	13	1	21	3	3	15	9	2013	206	2	5	9998	45	2	#NULL!	#NULL!	#NULL!	YENDI	GHANA	8		2	1	2	2	1	2	1	1	2	2	2	2	1	2	2	2		2	2	2	2	2	2	2	2	2	2
25	3	28	9	15	3	3	12	10	2013	211	2	11	1989	23	1	3	3	2	USSHER TOWN	GHANA	3		2	2	2	2	2	2	2	2	2	2	2	2	2	2	2	1	AFTER SWEEPING	2	2	2	2	2	2	2	2	2	2
26	3	28	5	26	3	3	12	10	2013	213	2	7	1977	36	1	3	1	2	JAMES TOWN	GHANA	3		2	1	1	2	2	2	1	1	2	2	2	2	2	2	2	2		2	2	2	2	2	2	1	2	2	2
27	3	28	5	7	3	3	17	9	2013	215	2	12	1980	32	1	3	2	2	JAMES TOWN		3		1	1	1	1	2	1	2	1	1	1	1	1	1	1	1	2		2	2	2	2	2	2	2	1	2	1
33	3	28	9	34	3	3	18	9	2013	215	2	6	1985	28	1	2	3	2	USSHER TOWN	GHANA	3		1	1	1	1	2	1	1	1	1	1	1	1	1	1	1	1		2	2	2	2	2	2	2	2	2	2
34	3	28	9	18	3	3	17	9	2013	10	2	2	1973	40	1	2	3	2	ODORKOR-ZONGO	GHANA	3		1	1	1	1	2	1	1	1	1	2	1	2	2	2	2	2		2	2	2	2	2	1	1	2	2	2
35	3	28	5	24	3	3	21	9	2013	209	2	4	1981	32	2	#NULL!	#NULL!	#NULL!	KORLE-BU		3		1	1	1	2	2	1	1	1	2	1	1	2	2	2	2	2		1	2	1	2	2	1	1	1	2	2
38	3	28	7	30	3	3	21	9	2013	206	2	5	1994	19	1	3	3	2	JAMES TOWN	GHANA	3		2	1	1	1	2	1	1	1	1	1	2	2	2	2	2	2		2	2	2	2	2	2	1	2	2	2
39	3	28	4	3	3	3	22	9	2013	214	2	10	1965	47	1	2	4	2	KORLE-WONKO	GHANA	3		2	2	1	2	2	2	2	1	2	2	2	2	2	2	2	1	CEMETRY	2	2	1	2	2	2	2	1	2	2
39	3	28	4	3	3	3	21	9	2013	14	2	4	1998	15	1	2	3	1	MANPROBI		3		2	2	1	2	2	2	1	2	2	2	1	2	1	2	2	2		2	2	2	2	2	2	1	2	2	2
39	3	28	4	3	3	3	21	9	2013	14	2	4	1994	19	1	4	2	1	MANPROBI	GHANA	3		2	2	1	2	2	2	1	1	2	2	2	2	1	2	1	2		2	2	1	2	2	2	1	1	2	2
39	3	28	4	3	3	3	21	9	2013	211	1	8	1973	40	1	2	4	2	BOTIANOR	GHANA	3		2	1	2	2	2	2	1	1	2	2	2	2	2	2	2	2		2	2	2	2	2	2	1	2	2	2
41	3	28	2	21	3	3	18	9	2013	14	2	1	1977	36	1	4	4	2	USSHER TOWN	GHANA	3		2	1	1	2	2	2	1	1	2	2	2	2	2	2	2	2		2	2	2	2	2	2	2	2	2	2
41	3	28	2	21	3	3	18	9	2013	14	1	1	1998	15	1	2	3	2	USSHER TOWN	GHANA	3		2	2	1	2	2	2	1	1	2	2	2	2	2	2	2	2		2	2	1	2	2	2	1	1	2	2
42	3	28	4	23	3	3	17	9	2013	14	1	12	1994	18	1	2	3	2	JAMES TOWN	GHANA	3		2	2	1	2	2	2	1	1	2	2	2	2	2	2	2	2		2	2	2	2	2	2	1	2	2	2
42	3	28	4	23	3	3	18	9	2013	213	1	9	1992	21	1	2	2	2	JAMES TOWN	GHANA	3		2	2	2	2	1	2	1	2	2	2	2	2	2	2	2	2		2	2	2	2	2	2	1	2	2	2
43	3	28	6	9	3	3	18	9	2013	206	2	2	9998	39	1	2	2	2	MANKESSIM		2		2	2	1	2	2	2	1	2	2	2	2	2	2	2	2	2		2	2	2	2	2	2	1	2	2	2
44	3	28	9	35	3	3	22	9	2013	209	1	9	1995	18	1	3	3	1	USSHER TOWN		3		2	2	2	2	2	2	1	1	2	2	2	2	2	2	2	2		2	2	2	2	2	2	1	1	2	2
45	3	28	8	12	3	3	23	9	2013	213	2	3	1991	22	1	1	6	2	PALLADIUM		3		2	1	2	2	2	2	1	2	2	2	2	2	2	2	2	2		2	2	2	2	2	2	1	2	2	2
46	3	28	8	32	3	3	22	9	2013	10	2	98	1970	43	1	1	5	2	JAYKODUA (KASUA)		2		1	1	1	1	2	2	1	1	2	2	1	2	2	2	2	2		2	2	2	2	2	2	1	2	2	2
47	3	28	9	17	3	3	18	9	2013	206	2	12	1986	26	2	#NULL!	#NULL!	#NULL!	JAMES TOWN		3		2	2	1	1	2	1	1	1	1	2	2	2	2	2	2	2		2	2	2	2	2	2	2	2	2	2
47	3	28	9	17	3	3	18	9	2013	209	2	8	1976	37	1	1	5	2	USSHER TOWN		3		1	1	1	2	2	2	1	1	2	2	1	2	2	2	2	2		1	1	1	2	2	2	1	1	2	2
47	3	28	9	17	3	3	18	9	2013	10	2	2	1980	33	#NULL!	2	3	2	JAMES TOWN		3		1	2	1	1	2	1	2	1	1	2	1	2	2	2	2	2		2	2	2	2	2	1	2	1	2	2
48	3	28	9	33	3	3	22	9	2013	213	2	3	1990	23	1	1	1	2	USSHER TOWN		3		2	1	1	2	2	2	1	2	2	2	2	2	2	2	2	2		1	1	2	2	2	2	2	2	2	2
49	3	28	9	16	3	3	18	9	2013	211	1	4	1975	38	1	1	2	2	JAMES TOWN		3		2	2	2	2	2	2	1	2	2	2	1	2	2	2	2	2		2	2	2	2	2	2	1	2	2	2
51	3	26	17	40	3	3	26	9	2013	211	2	5	1973	40	1	1	5	2	ASENE (JAMES TOWN)	GHANA	3		2	2	1	2	2	2	2	1	2	2	2	2	2	2	2	2		2	2	2	2	2	2	2	2	2	2
51	3	26	17	40	3	3	26	9	2013	213	2	4	1985	28	1	2	0	2	ATALE SHEET FASE	GHANA	3		2	2	1	2	2	2	2	2	2	2	2	2	2	2	2	2		2	2	1	2	2	2	2	2	2	2
52	3	26	10	33	3	3	26	9	2013	211	2	2	1965	48	1	2	4	2	SWALABA	GHANA	3		2	2	1	2	2	2	2	1	2	2	2	2	2	2	2	2		2	2	2	2	2	2	2	1	2	2
53	3	26	15	17	3	3	26	9	2013	213	2	3	1987	26	1	3	3	2	ORGLE ROAD	GHANA	3		#NULL!	#NULL!	#NULL!	#NULL!	#NULL!	#NULL!	#NULL!	#NULL!	#NULL!	#NULL!	#NULL!	#NULL!	#NULL!	#NULL!	#NULL!	#NULL!		#NULL!	#NULL!	#NULL!	#NULL!	#NULL!	#NULL!	#NULL!	#NULL!	#NULL!	#NULL!
54	3	26	11	13	3	3	28	9	2013	15	1	1	1995	18	1	2	3	1	JAMES TOWN	GHANA	3		1	2	1	1	2	2	2	1	2	2	1	2	2	2	2	2		2	2	2	2	2	2	2	2	2	2
57	3	26	6	31	3	3	28	9	2013	208	2	11	1994	18	1	1	5	2	KORLE GORNO	GHANA	3		2	2	1	2	2	2	2	2	2	2	2	2	2	2	2	2		2	2	1	2	2	2	2	2	2	2
57	3	26	6	31	3	3	28	9	2013	214	2	7	1994	19	1	1	5	2	USSHER TOWN	GHANA	3		2	2	1	2	2	2	2	1	2	2	1	2	2	2	2	2		2	2	2	2	2	2	2	1	2	2
58	3	26	14	16	3	3	26	9	2013	207	1	5	1985	28	1	3	3	2	KORLE GONNO	GHANA	3		2	2	1	2	2	2	2	2	2	2	2	2	2	2	2	2		2	2	2	2	2	2	2	2	2	2
59	3	26	9	12	3	3	28	9	2013	210	2	10	1971	41	1	4	4	2	ZONGO LANE (USSHER TOWN)	GHANA	3		1	2	1	2	2	2	1	1	2	2	1	2	2	2	2	2		1	2	1	2	2	2	1	1	2	2
60	3	26	11	36	3	3	25	9	2013	208	2	6	1997	16	1	2	2	1	USSER TOWN	GHANA	3		2	2	2	2	2	2	2	2	2	2	1	2	2	1	2	2		2	2	2	2	2	2	2	2	2	2
61	3	26	3	25	3	3	28	9	2013	212	2	3	1989	24	1	2	3	2	OWOO STREET	GHANA	3		1	2	2	2	2	2	1	2	2	2	2	1	1	2	2	2		1	2	2	2	2	2	1	2	2	2
61	3	26	3	25	3	3	28	9	2013	212	1	11	1995	18	1	2	3	2	AKOTO LANTE	GHANA	3		1	1	1	2	2	2	1	1	2	1	1	1	1	1	1	2		1	2	2	2	2	2	1	2	2	2
62	3	26	17	20	3	3	26	9	2013	209	2	8	1980	33	1	3	3	2	USSHER TOWN	GHANA	3		1	1	1	1	2	1	1	1	2	2	2	2	2	2	2	2		1	1	1	1	2	1	1	1	2	2
63	3	26	2	2	3	3	26	9	2013	15	1	10	1979	34	1	2	3	2	USSHER TOWN	GHANA	3		1	1	1	2	1	2	2	1	2	1	1	1	2	1	1	2		1	2	2	2	2	2	2	2	2	2
65	3	26	2	3	3	3	28	9	2013	211	1	3	1960	53	1	2	3	2	USSHER TOWN	GREATER ACCRA	3		2	2	1	2	2	2	2	1	2	2	2	2	2	2	2	1	AFTER RETURNING FROM MORTUARY	2	2	2	2	2	2	2	2	2	2
66	3	26	12	15	3	3	26	9	2013	206	1	3	1967	46	1	2	2	2	SALAGA	GREATER ACCRA	3		2	2	1	2	2	2	1	1	2	1	1	2	2	2	2	2		2	2	1	2	2	2	1	2	2	1
68	3	26	2	24	3	3	28	9	2013	209	2	2	1991	22	1	3	1	2	KWAHU TAFO	EASTERN	5		1	2	1	2	2	1	1	1	2	2	2	2	2	2	2	1	AFTER WORK	1	2	1	2	2	1	1	1	2	2
69	3	26	3	5	3	3	26	9	2013	211	2	7	1992	21	1	3	3	2	KASOA	GREATER ACCRA	3		2	2	2	2	2	2	2	2	2	2	1	2	2	2	2	1	AFTER PEELING YAM	1	2	2	2	2	2	2	2	2	2
69	3	26	3	5	3	3	26	9	2013	206	2	98	1971	42	1	3	3	2	ODORKOR	GREATER ACCRA	3		2	1	1	1	2	1	1	1	1	1	1	1	1	1	1	2		2	1	2	2	2	2	1	2	2	2
70	3	29	16	11	3	3	23	9	2013	215	2	3	1992	21	1	3	3	2	MAMPONG	GHANA	6		1	1	1	2	1	1	1	1	1	1	1	1	1	1	2	2		1	2	2	2	1	1	1	2	2	2
71	3	29	19	17	3	3	21	9	2013	206	1	7	1972	40	1	2	2	2	AKYEM TAFO	GHANA	5		2	2	1	2	2	2	1	2	2	2	2	2	2	2	1	2		2	2	2	2	2	2	1	2	2	2
72	3	29	22	18	3	3	19	9	2013	213	1	6	1980	33	1	2	2	1	BENIN	BENIN	11		2	2	2	2	2	2	1	2	2	2	2	2	2	2	2	2		2	2	2	2	2	2	1	2	2	2
73	3	29	22	39	3	3	22	9	2013	211	1	4	1990	23	1	4	1	1	JAMES TOWN	GHANA	3		2	2	1	2	2	2	2	2	2	2	2	2	2	2	2	2		2	2	1	2	2	2	2	2	2	2
73	3	29	22	39	3	3	21	9	2013	215	2	3	1984	29	1	2	2	2	JAMES TOWN	GHANA	3		2	1	1	2	2	2	1	1	2	1	2	1	1	1	2	2		2	2	2	2	2	2	2	2	2	2
74	3	29	9	26	3	3	21	9	2013	214	2	9	1998	16	1	3	2	1	NSAWAM	GHANA	5		2	2	2	2	2	2	1	1	2	2	2	2	2	2	1	2		2	2	2	2	2	2	1	1	2	2
74	3	29	9	26	3	3	20	9	2013	214	1	5	1990	23	1	2	3	2	NSAWAM	GHANA	5		2	1	1	2	2	2	1	1	2	2	2	2	2	2	2	2		2	2	2	2	2	2	1	2	2	2
75	3	29	3	2	3	3	19	9	2013	208	1	4	1989	24	1	4	4	2	USSHER TOWN	GHANA	3		2	2	1	2	2	2	1	1	2	2	2	2	2	2	2	2		2	2	1	2	2	2	1	1	2	2
75	3	29	3	2	3	3	19	9	2013	14	1	6	1994	19	1	1	1	1	USSHER TOWN	GHANA	3		2	2	1	2	2	2	1	2	2	2	1	2	2	2	2	2		2	2	2	2	2	2	1	2	2	2
75	3	29	3	2	3	3	20	9	2013	213	1	6	1994	19	1	3	2	1	USSHER TOWN	GHANA	3		2	2	2	2	2	2	2	2	2	2	1	2	2	2	1	2		2	2	2	2	2	2	2	2	2	2
77	3	29	16	13	3	3	19	9	2013	212	1	2	1971	42	1	2	4	2	KUMASI	GHANA	6		1	1	1	2	2	2	1	1	2	1	1	1	1	1	1	2		1	1	1	2	2	2	1	1	2	1
78	3	29	14	7	3	3	23	9	2013	209	2	7	1972	41	1	2	3	2	SWALABA	GHANA	3		1	1	1	1	1	1	1	1	1	1	1	2	2	2	2	2		1	1	1	1	2	1	1	1	2	2
78	3	29	14	7	3	3	23	9	2013	209	2	5	1988	25	1	2	3	2	SWALABA	GHANA	3		1	2	1	2	2	1	1	1	2	2	1	2	2	2	2	2		1	2	1	2	2	1	1	1	2	2
78	3	29	14	7	3	3	23	9	2013	210	2	98	1970	43	1	1	3	2	JAMES TOWN	GHANA	3		1	2	1	1	2	1	1	2	2	2	1	2	2	2	2	2		2	2	2	2	2	1	2	2	2	2
78	3	29	14	7	3	3	19	9	2013	209	2	6	1995	18	1	2	3	2	SWALABA	GHANA	3		1	1	1	1	2	1	1	1	2	2	1	2	2	2	2	2		1	1	1	1	2	1	1	1	2	2
79	3	29	4	24	3	3	19	9	2013	208	2	8	1991	22	1	3	3	2	AKOTO LANTE	GHANA	3		2	2	1	2	2	1	1	1	2	2	1	2	2	1	2	2		2	2	1	2	2	1	1	1	2	2
79	3	29	4	24	3	3	18	9	2013	208	2	5	1970	43	1	4	3	2	JAMES TOWN	GHANA	3		1	1	2	2	2	2	2	2	2	2	2	2	2	2	2	2		2	1	1	2	2	2	2	2	2	2
79	3	29	4	24	3	3	18	9	2013	213	2	9	1972	41	1	4	2	2			3		2	1	2	2	2	2	1	2	2	2	2	1	2	2	2	2		2	1	2	2	2	2	1	2	2	2
84	3	29	4	4	3	3	19	9	2013	211	2	9	1997	16	1	3	1	1	AGEGE	GHANA	3		2	1	2	2	2	2	1	2	2	2	2	2	2	2	2	2		2	1	2	2	2	2	1	2	2	2
84	3	29	4	4	3	3	19	9	2013	211	2	11	1970	42	1	2	4	2	KORLE WORKO	GHANA	3		2	2	2	2	2	2	1	2	2	2	1	2	2	2	2	2		2	2	2	2	2	2	1	2	2	2
85	3	29	2	21	3	3	21	9	2013	212	1	6	1983	30	1	4	4	2	ACHERENSUA	GHANA	7		2	2	1	2	2	2	1	2	2	2	2	2	2	2	2	2		2	2	2	2	2	2	2	2	2	2
85	3	29	2	21	3	3	18	9	2013	207	1	4	1988	25	1	3	3	2	USSHER TOWN	GHANA	3		2	1	1	2	2	2	2	1	2	2	2	2	2	2	2	2		2	2	2	2	2	2	2	2	2	2
86	3	29	16	34	3	3	23	9	2013	214	2	7	1997	16	1	2	3	2	FLAMINGO	GHANA	3		2	2	1	2	2	2	1	2	2	2	2	2	2	2	2	2		2	2	2	2	2	2	1	2	2	2
86	3	29	16	34	3	3	23	9	2013	211	1	8	1978	35	1	1	6	2	KWAHU ASAAKA	GHANA	5		2	2	2	2	2	2	2	2	2	1	2	2	2	2	2	2		2	2	2	2	2	2	2	2	2	1
86	3	29	16	34	3	3	23	9	2013	214	2	2	1994	19	1	3	3	2	MAMPONG	GHANA	6		2	2	1	2	2	2	2	1	2	2	2	2	2	2	2	1	AFTER CHURCH	2	2	2	2	2	2	2	1	2	2
87	3	29	14	27	3	3	23	9	2013	208	2	8	1967	56	1	2	6	2	USSHER TOWN	GHANA	3		2	1	1	2	2	2	1	1	2	2	1	2	2	1	1	2		2	1	1	2	2	2	1	1	2	2
88	3	29	15	30	3	3	22	9	2013	209	2	7	1989	24	1	2	3	2	USSHER TOWN	GHANA	3		1	1	1	2	2	2	1	2	2	2	2	2	2	2	2	2		1	1	2	2	2	2	1	2	2	2
89	3	29	16	33	3	3	20	9	2013	212	2	6	1979	34	1	2	3	2	RIDGE	GHANA	3		1	1	1	1	1	1	1	1	1	1	1	1	1	1	2	2		1	1	1	1	1	1	1	1	1	1
89	3	29	16	33	3	3	21	9	2013	212	2	7	1963	50	1	3	4	2	KUMASI	GHANA	6		1	2	1	1	2	2	1	1	1	1	1	1	1	1	1	#NULL!		1	2	1	1	2	2	1	1	1	1
89	3	29	16	33	3	3	20	9	2013	212	1	11	1990	22	1	2	3	2	KWAHU	GHANA	5		1	1	1	1	2	2	1	1	1	2	1	1	1	1	1	2		2	1	1	1	1	2	2	1	1	1
89	3	29	16	33	3	3	22	9	2013	212	2	7	1995	18	1	2	0	1	SENYA BEREKU	GHANA	2		1	1	1	1	2	1	1	1	2	1	1	1	1	1	2	2		1	1	1	1	2	1	1	1	2	1
90	3	29	7	25	3	3	21	9	2013	213	1	15	1991	21	1	3	1	2	TWIFO PRASO	GHANA	2		2	2	1	2	2	2	1	2	2	2	2	2	2	2	2	2		2	2	2	2	2	2	1	2	2	2
91	3	29	16	12	3	3	21	9	2013	212	2	7	1998	15	1	2	2	1	JAMES TOWN	GHANA	3		1	2	1	2	2	2	1	1	2	1	2	1	1	1	2	#NULL!		1	2	1	2	2	2	1	2	2	2
92	3	29	22	19	3	3	19	9	2013	212	2	9	1992	21	1	3	3	2	KORLE BU	GHANA	3		1	2	1	2	1	2	1	1	2	2	1	1	1	1	2	#NULL!		1	2	1	2	2	2	1	1	2	2
92	3	29	22	19	3	3	21	9	2013	215	2	98	9998	45	1	1	6	2	ABURI	GHANA	5		2	1	1	2	2	2	2	1	2	1	1	1	2	1	1	2		2	1	1	2	2	2	2	1	2	1
93	3	29	17	21	3	3	19	9	2013	207	2	6	1980	33	1	3	3	2	MAMPROBI	GHANA	3		2	2	1	2	2	2	1	2	2	2	2	2	2	2	2	1	WHEN I SHAKE HANDS	2	2	2	2	2	2	2	2	2	2
94	3	18	1	1	3	3	23	9	2013	315	2	2	1969	44	1	3	2	2	USSHER TOWN		3		2	2	1	2	2	2	1	2	2	2	2	2	2	2	2	2		2	2	2	2	2	2	1	2	2	2
94	3	18	1	1	3	3	23	9	2013	315	1	3	1985	28	1	2	3	2	USSHER-TOWN		3		2	2	1	2	2	2	1	1	2	2	2	2	2	2	2	2		2	2	2	2	2	2	2	1	2	2
95	3	18	10	34	3	3	21	9	2013	308	2	7	1968	45	2	#NULL!	#NULL!	#NULL!	USSHER TOWN		3		2	2	1	2	2	2	1	1	2	1	2	2	2	2	2	2		2	2	1	2	2	2	1	1	2	1
97	3	18	6	27	3	3	19	9	2013	310	2	12	1964	49	1	1	6	2	USSHER TOWN		3		2	2	2	2	2	2	2	2	2	2	2	1	2	2	1	2		2	2	2	2	2	2	2	2	2	2
97	3	18	6	27	3	3	19	9	2013	307	2	6	1984	29	1	1	4	2	USSHER TOWN		3		2	2	2	2	2	2	2	2	2	2	2	2	1	2	2	2		2	2	2	2	2	2	2	2	2	2
98	3	18	10	37	3	3	19	9	2013	311	2	8	1969	44	1	1	6	2	USSHER TOWN		3		2	2	1	2	2	2	2	2	2	2	2	2	2	2	2	2		2	2	2	2	2	2	2	2	2	2
99	3	18	12	40	3	3	22	9	2013	308	1	6	1986	27	1	2	3	2	USSHER TOWN		3		2	2	2	2	2	2	2	2	2	2	2	2	1	2	2	2		2	2	2	2	2	2	2	2	2	2
100	3	18	10	33	3	3	19	9	2013	308	1	10	1984	28	1	3	3	2	USSHER TOWN		3		2	1	2	2	2	2	1	1	2	2	1	2	2	2	2	2		2	1	2	2	2	2	1	1	2	2
100	3	18	10	33	3	3	19	9	2013	311	1	5	1992	21	1	2	1	2	USSHER TOWN		3		2	2	2	2	2	2	2	2	2	2	2	2	2	2	2	1	AFTER CLEANING THE CHILD	2	2	2	2	2	2	2	2	2	2
100	3	18	10	33	3	3	19	9	2013	9	2	6	1994	19	1	2	3	2	KORLE WE (USSHER TOWN)		3		2	2	1	2	2	2	2	1	2	2	2	2	2	2	2	2		2	2	2	2	2	2	2	2	2	2
101	3	18	1	2	3	3	20	9	2013	315	2	1	1985	28	1	3	3	2	USSHER-TOWN		3		2	2	2	1	2	2	1	1	1	1	2	2	2	2	2	2		2	2	2	2	2	2	1	2	2	2
104	3	18	10	10	3	3	20	9	2013	315	2	2	1985	28	2	#NULL!	#NULL!	#NULL!	USSHER-TOWN		3		2	2	1	1	2	2	1	2	2	1	2	2	2	2	2	2		2	2	2	2	2	2	1	2	2	2
105	3	18	106	17	3	3	21	9	2013	307	2	2	1993	20	1	3	3	1	OSU		3		2	2	2	2	2	1	1	2	2	2	2	2	2	2	2	2		2	2	2	2	2	1	1	2	2	2
107	3	18	1	21	3	3	21	9	2013	315	2	4	1986	27	1	4	3	2	USSHER-TOWN		3		2	2	1	2	2	2	1	1	2	2	2	2	2	2	2	2		2	2	2	2	2	2	1	2	2	2
108	3	18	2	4	3	3	21	9	2013	308	1	5	1957	56	1	3	5	2	KUMASI		6		2	1	2	2	2	2	1	1	2	2	2	2	2	2	2	2		2	1	2	2	2	2	1	1	2	2
110	3	18	12	19	3	3	28	9	2013	308	1	7	1988	25	1	3	1	2	USSHER TOWN		3		2	2	1	2	2	2	1	1	2	2	2	2	2	2	2	2		2	2	1	2	2	2	1	1	2	2
111	3	18	5	6	3	3	21	9	2013	311	1	4	1977	35	1	1	5	2	ZONGO LANE		3		2	2	1	2	2	2	2	2	2	2	2	2	2	2	2	2		2	2	1	2	2	2	2	2	2	2
111	3	18	5	6	3	3	13	10	2013	311	2	9	1994	19	1	1	6	2	USSHER TOWN		3		2	2	1	2	2	2	2	2	2	2	2	2	2	2	2	2		2	2	1	2	2	2	2	2	2	2
111	3	18	5	6	3	3	21	9	2013	9	1	10	1959	53	1	2	4	2	GBESE (USSHER TOWN)		3		2	2	1	2	2	2	2	1	2	2	2	2	2	2	2	2		2	2	2	2	2	2	2	1	2	2
111	3	18	5	6	3	3	21	9	2013	9	2	3	1988	25	1	2	1	2	TEMA		3		2	2	1	2	2	2	1	1	2	2	2	2	2	2	2	2		2	2	2	2	2	2	1	2	2	2
111	3	18	5	6	3	3	27	9	2013	9	2	4	1997	16	1	2	1	1	KORLE WE (USSHER TOWN)		3		2	2	1	2	2	2	1	1	2	2	2	2	2	2	2	2		2	2	2	2	2	2	1	2	2	2
112	3	18	12	38	3	3	13	10	2013	308	2	2	1976	37	1	1	5	2	USSHER TOWN		3		2	1	1	2	2	2	2	1	2	1	2	2	2	2	2	2		2	1	1	2	2	2	2	1	2	1
113	3	18	5	7	3	3	21	9	2013	307	2	12	1995	18	1	2	3	1	ADABRAKA		3		2	2	1	2	2	2	2	1	2	2	2	2	2	2	2	2		2	2	1	2	2	2	2	2	2	2
113	3	18	5	7	3	3	13	10	2013	312	2	6	1988	25	1	1	4	2	ADABRAKA		3		2	2	1	2	2	1	1	1	2	2	2	2	2	2	2	2		2	2	2	2	2	2	1	2	2	2
113	3	18	5	7	3	3	21	9	2013	310	2	7	1987	26	#NULL!	2	#NULL!	2	ADABRAKA		3		2	1	1	2	2	2	1	1	2	2	2	2	2	2	2	2		2	1	1	2	2	2	1	1	2	2
117	1	2	137	15	3	3	6	10	2013	212	1	3	1990	23	1	1	1	2	CMB CIRCLE		3		1	2	1	2	2	2	1	1	2	2	2	1	1	2	2	2		1	2	2	2	2	2	1	2	2	2
117	1	2	137	15	3	3	6	10	2013	215	1	4	1992	21	1	1	6	2	RAILWAY QUARTERS		3		1	2	1	2	1	2	1	1	2	2	2	1	1	1	2	2		1	2	1	2	1	2	1	1	2	2
117	1	2	137	15	3	3	6	10	2013	214	1	8	1993	20	1	2	1	2	AGBOGBLOSHIE	GHANA	3		2	2	2	2	2	2	1	2	2	2	2	2	2	2	2	1	AFTER PLAYING FOOTBALL	2	2	2	2	2	2	1	2	2	2
118	1	2	84	7	3	3	5	10	2013	212	1	11	1983	29	1	2	3	2	MATAHEKO	GHANA	3		1	2	1	1	2	1	1	1	1	2	2	1	1	1	2	2		1	2	1	1	2	1	1	1	1	2
118	1	2	84	7	3	3	6	10	2013	15	1	6	1986	27	1	2	3	2	TAKORADI	GHANA	1		1	1	1	1	2	1	1	1	1	1	1	1	2	2	2	2		2	2	2	2	2	1	1	2	2	2
119	1	2	125	34	3	3	1	10	2013	214	1	5	1993	20	1	3	4	2	NORTH KANESHIE		3		2	2	2	2	2	2	1	1	2	2	2	2	2	2	2	2		2	2	2	2	2	2	1	1	2	2
120	1	2	34	23	3	3	4	10	2013	10	2	4	1981	32	1	3	3	2	HAVE		4		1	2	1	2	2	2	1	2	2	2	2	2	2	2	2	2		2	2	2	2	2	2	1	2	2	2
121	1	2	73	6	3	3	6	10	2013	7	1	5	1983	30	1	1	4	2	TEMA		3		2	1	1	1	2	2	2	1	2	2	2	2	2	2	2	2		2	2	2	2	2	2	2	2	2	2
121	1	2	73	6	3	3	2	10	2013	214	2	12	1995	17	1	3	2	1	JAMES TOWN		3		2	2	2	2	2	2	1	2	2	2	2	2	2	2	2	1	AFTER PLAYING GAME	2	2	2	2	2	2	1	2	2	2
122	1	2	101	30	3	3	1	10	2013	211	1	1	1984	29	1	2	3	2	AGBOGBLOSHIE	GHANA	3		2	2	1	2	2	2	1	1	2	2	2	2	2	2	2	2		2	2	1	2	2	2	1	2	2	2
122	1	2	101	30	3	3	4	10	2013	211	2	7	1992	21	1	2	1	2	AVENOR		3		2	2	1	2	2	2	1	2	2	1	2	2	2	2	2	2		2	2	2	2	2	2	1	2	2	2
122	1	2	101	30	3	3	2	10	2013	211	2	8	1988	25	1	2	3	2	AGONA ODOBENG		2		2	2	1	2	2	2	1	2	2	2	2	2	2	2	2	2		2	2	1	2	2	2	1	2	2	2
123	1	2	121	33	3	3	10	10	2013	215	1	#NULL!	#NULL!	30	1	0	2	2	AGBOGBLOSHIE		3		1	1	1	2	2	1	1	2	1	1	2	2	2	2	2	2		1	2	1	2	2	1	1	2	2	2
123	1	2	121	33	3	3	1	10	2013	214	2	4	1983	30	1	1	3	2	AMASASAM	GHANA	3		2	2	1	2	2	2	2	2	2	2	2	2	2	2	2	2		2	2	1	2	2	2	2	2	2	2
123	1	2	121	33	3	3	1	10	2013	211	2	1	1998	15	1	2	1	2	AGBOGBLOSHIE	GHANA	3		2	2	1	2	2	2	2	2	2	2	2	2	2	2	2	1	AFTER LIGHTING THE FIRE	2	2	1	2	2	2	2	2	2	2
124	1	2	100	9	3	3	1	10	2013	209	1	8	1989	24	1	3	4	2	DANSO		5		1	2	1	2	2	2	1	1	2	2	2	2	2	2	2	1	AFTER WORK	1	2	1	2	2	2	1	1	2	2
125	1	2	64	5	3	3	2	10	2013	213	2	12	1980	33	2	#NULL!	#NULL!	#NULL!	KWAHU ATIBIE		5		2	1	1	2	2	2	1	2	2	2	2	2	2	2	2	2		2	2	2	2	2	2	1	2	2	2
126	1	2	152	38	3	3	6	10	2013	214	1	9	1998	15	1	1	6	1	AGBOGBLOSHIE		3		2	2	1	2	2	2	1	2	2	2	2	2	2	2	2	2		2	2	1	2	2	2	1	2	2	2
126	1	2	152	38	3	3	4	10	2013	214	2	2	1974	39	1	2	3	2	NKWAKWA	GHANA	5		2	2	1	2	2	2	2	2	2	2	2	2	2	2	2	1	AFTER WORK	2	2	2	2	2	2	2	2	2	2
126	1	2	152	38	3	3	2	10	2013	214	1	2	1978	35	1	2	2	2	KOR-LE GONOR		3		2	2	1	2	2	2	2	1	2	2	2	2	2	2	2	2		2	2	1	2	2	2	2	1	2	2
131	1	2	130	14	3	3	4	10	2013	209	2	12	1968	44	1	2	4	2	NSAWAM ADOAGYIRI		5		1	2	1	2	2	2	1	1	2	2	2	2	2	2	2	2		1	2	1	2	2	2	2	2	2	2
132	1	2	2	21	3	3	5	10	2013	212	2	12	1992	20	1	1	6	2	BOLGA		9		1	2	1	2	2	2	1	1	2	2	2	1	1	1	2	2		1	2	1	2	2	2	1	1	2	2
133	1	2	57	25	3	3	6	12	2013	213	1	98	1970	43	1	2	4	2	ASEBA AKROFUL		2		2	1	2	2	2	2	1	2	2	2	2	2	2	2	2	2		2	1	2	2	2	2	1	2	2	2
133	1	2	57	25	3	3	5	10	2013	213	2	11	1990	22	1	2	3	2	ASEBU AKROFU		2		2	2	2	2	2	2	2	2	2	2	2	2	2	2	2	2		#NULL!	#NULL!	#NULL!	#NULL!	#NULL!	#NULL!	#NULL!	#NULL!	#NULL!	#NULL!
133	1	2	57	25	3	3	5	10	2013	214	2	7	1990	23	1	2	3	2	CAPE COAST	GHANA	2		2	2	1	1	2	2	1	2	2	2	1	2	2	2	2	2		2	2	1	1	2	2	1	2	2	2
133	1	2	57	25	3	3	5	10	2013	212	2	1	1985	27	1	2	3	2	TESHIE		3		1	2	1	2	2	2	1	1	2	2	2	1	1	1	2	2		1	2	2	2	2	2	1	2	2	2
133	1	2	57	25	3	3	6	10	2013	207	2	8	1967	46	1	2	3	2	CAPE COST		2		2	2	2	2	2	2	2	2	2	2	2	2	2	2	2	1	AFTER WORKING	2	2	2	2	2	2	2	2	2	2
134	1	2	156	39	3	3	5	10	2013	214	2	7	1983	30	2	#NULL!	#NULL!	#NULL!	ADIE BRA		2		2	2	1	2	2	2	2	2	2	2	2	2	2	2	2	2		2	2	1	2	2	2	2	2	2	2
135	1	2	94	29	3	3	4	10	2013	212	1	12	1991	21	1	2	3	2	DUNKWA		2		1	2	1	2	2	2	1	1	2	2	2	1	1	1	2	2		1	2	1	2	2	2	1	1	2	2
136	1	2	159	40	3	3	2	10	2013	209	2	10	1979	31	1	2	3	2	AGBOGBLOSHIE	GHANA	3		1	2	1	2	2	1	1	1	2	2	2	2	2	2	2	2		1	2	1	2	2	1	1	1	2	2
137	1	2	138	36	3	3	1	10	2013	15	1	9	1999	21	1	3	3	2	37 MILITARY HOSPITAL		3		1	2	1	2	2	2	1	1	2	2	2	2	2	1	2	2		2	2	2	2	2	2	2	1	2	2
138	1	2	49	24	3	3	2	10	2013	211	2	6	1965	48	1	1	5	2	ABIREM ESSIAM	GHANA	2		2	2	1	2	2	2	1	2	2	2	2	2	2	2	2	2		2	2	2	2	2	2	1	2	2	2
139	1	2	12	1	3	3	5	10	2013	207	2	9	1989	29	1	2	3	2	SUHUM		5		2	2	1	2	2	2	2	1	1	2	2	2	2	2	2	2		2	2	2	2	1	2	1	1	2	2
140	1	2	76	27	3	3	2	10	2013	215	1	12	1990	24	1	2	3	2	AKIM		5		1	2	1	2	2	2	2	1	2	2	2	2	2	1	2	2		2	2	1	2	2	2	2	2	2	2
141	3	21	20	34	3	3	23	9	2013	411	2	4	1989	24	1	2	2	2	NIGERIA	NIGERIA	11	NIGERIA	1	1	1	1	2	1	1	1	2	2	1	2	2	2	2	2		2	2	1	2	2	1	1	2	2	2
142	3	21	18	10	3	3	23	9	2013	411	2	5	1995	19	1	1	1	2	TAFO	GHANA	6		1	2	1	2	2	2	1	1	2	2	2	2	2	2	2	2		2	2	2	2	2	2	2	2	2	2
142	3	21	18	10	3	3	23	9	2013	411	2	4	1996	17	1	1	1	2	TAFO	GHANA	6		1	2	1	2	2	2	1	1	2	2	2	2	2	2	2	2		2	2	2	2	2	2	2	2	2	2
142	3	21	18	10	3	3	22	9	2013	411	1	3	1990	23	1	1	1	2			3		1	2	1	2	2	1	1	1	2	2	2	2	2	2	2	2		1	2	1	2	2	1	1	1	2	2
143	3	21	7	3	3	3	22	9	2013	412	1	6	1993	17	1	3	1	1	DANSOMAN	GHANA	3		2	2	1	2	2	2	1	1	2	2	2	2	2	2	2	2		2	2	1	2	2	2	1	1	2	2
143	3	21	7	3	3	3	23	9	2013	412	2	12	1997	15	1	3	1	2	BUKOM	GHANA	3		2	2	1	2	2	2	1	1	2	2	2	2	2	2	2	2		2	2	2	2	2	2	1	2	2	2
144	3	21	21	36	3	3	23	9	2013	408	1	6	1980	33	1	2	3	2	JAMES TOWN	GHANA	3		2	2	1	2	2	2	1	1	2	2	2	2	1	1	2	2		2	2	1	2	2	2	1	1	2	2
146	3	21	8	37	3	3	25	9	2013	410	2	6	1987	26	1	2	3	2	KUMASI	GHANA	6		2	2	1	2	2	2	2	2	2	2	2	2	2	2	2	2		2	2	2	2	2	2	2	2	2	2
147	3	21	2	1	3	3	22	9	2013	414	2	9	1971	41	1	2	3	2	USSHER TOWN	GHANA	3		2	1	1	2	1	2	1	1	2	2	2	1	1	2	2	2		2	2	2	2	2	2	1	1	2	2
147	3	21	2	1	3	3	22	9	2013	413	1	6	1996	17	1	3	1	1	BUKUM	GHANA	3		2	1	1	2	1	2	2	2	2	2	2	2	2	2	2	1	FINISHED SWEEPING	2	2	2	2	2	2	2	2	2	2
147	3	21	2	1	3	3	22	9	2013	409	1	3	1994	18	1	3	3	1	BUKOM	ACCRA	3		1	2	1	2	1	2	1	1	2	2	1	2	2	2	2	2		2	2	2	2	2	2	2	1	2	2
148	3	21	2	22	3	3	22	9	2013	7	2	#NULL!	1985	28	1	1	4	2			#NULL!		2	2	1	1	2	1	1	1	1	2	1	1	2	2	2	2		2	2	2	2	2	1	1	1	1	2
152	3	21	17	30	3	3	23	9	2013	415	2	11	1995	17	1	3	2	1	TAFO-BUKOM	GHANA	3		2	2	1	2	2	2	2	1	2	2	2	2	2	2	2	2		2	2	2	2	2	2	2	2	2	2
152	3	21	17	30	3	3	23	9	2013	412	2	2	1992	20	1	3	2	1	BUKOM TAFO	GHANA	3		2	2	1	2	2	2	1	1	2	2	2	2	2	2	2	2		2	2	1	2	2	2	1	1	2	2
152	3	21	17	30	3	3	22	9	2013	415	2	9	1986	27	2	#NULL!	#NULL!	#NULL!	TAFO-BUKOM	GHANA	3		2	1	1	2	1	2	1	1	2	2	2	2	2	2	1	2		2	2	1	2	2	2	1	1	2	2
155	3	21	21	15	3	3	27	9	2013	414	2	98	1986	27	1	1	5	2	USSHER TOWN	GHANA	3		2	1	1	1	2	1	1	1	1	2	2	1	1	1	2	2		2	2	1	1	2	1	2	2	2	2
157	3	21	8	25	3	3	23	9	2013	413	1	12	1979	32	1	3	3	2	BUKUM	GHANA	3		2	2	1	2	2	2	2	2	2	2	2	2	2	2	2	1	BEFORE WRITING	2	2	1	2	2	2	2	2	2	2
159	3	21	20	35	3	3	23	9	2013	406	2	6	1994	19	1	2	3	2	USSHER TOWN	GHANA	3		2	2	2	1	2	1	2	2	1	2	2	2	2	2	2	2		2	2	2	2	2	2	2	2	1	2
160	3	21	14	8	3	3	26	9	2013	414	1	10	1972	41	1	4	4	2	USSHER TOWN	GHANA	3		2	2	1	2	2	2	1	1	2	2	2	1	1	2	2	2		2	2	1	2	2	2	1	2	2	2
163	3	21	23	38	3	3	23	9	2013	414	2	6	1997	16	1	1	4	1	USSHER TOWN	GHANA	3		2	2	1	2	2	2	1	1	2	2	1	1	1	1	1	2		2	2	1	2	2	2	2	2	2	2
164	3	21	16	9	3	3	22	9	2013	409	2	5	1992	20	1	3	3	2	BUKOM	GHANA	3		1	2	1	2	2	2	1	1	2	2	2	2	2	1	2	2		2	2	1	2	2	2	2	2	2	2
164	3	21	16	9	3	3	11	10	2013	409	1	11	1984	28	1	2	1	2	BUKOM TAFO	GHANA	3		1	2	1	2	2	2	1	1	2	2	2	2	2	1	1	2		1	2	2	2	2	2	1	2	2	2
165	3	25	2	23	3	3	23	9	2013	407	1	12	1976	36	1	3	3	2	GA MAN-NYE	GHANA	3		2	2	1	2	2	2	1	1	2	2	1	1	2	2	2	2		2	2	1	2	2	2	2	1	2	2
165	3	25	2	23	3	3	28	9	2013	415	2	1	1998	15	1	2	0	1	GA MANYE	GHANA	3		2	2	2	2	2	2	2	2	2	2	1	2	2	2	2	2		2	2	2	2	2	2	2	2	2	2
165	3	25	2	23	3	3	28	9	2013	407	1	9	1978	33	1	3	3	2	SWALABA	GHANA	3		2	1	1	2	2	2	1	1	2	1	1	2	1	2	1	2		2	1	1	2	2	2	1	1	2	2
166	3	25	4	30	3	3	24	9	2013	413	2	8	1982	31	1	3	1	2	SALA (GA MANYE WE)	GHANA	3		2	1	2	2	2	2	1	2	2	2	2	2	2	2	2	2		2	1	2	2	2	2	1	2	2	2
166	3	25	4	30	3	3	24	9	2013	413	2	2	1973	40	2	#NULL!	#NULL!	#NULL!	TAFO JUNCTION	GHANA	3		2	1	2	1	2	2	2	2	2	2	2	2	2	2	1	2		2	1	2	1	2	2	2	2	2	2
166	3	25	4	30	3	3	25	9	2013	409	1	3	1992	21	1	2	3	2	SUALABA	GHANA	3		1	2	1	1	2	1	1	1	1	1	1	1	1	1	1	2		2	2	2	2	2	1	1	2	2	2
167	3	25	7	17	3	3	25	9	2013	414	2	4	1983	29	1	2	3	2	USSHER TOWN	GHANA	3		2	2	1	2	2	2	1	1	2	2	1	1	1	1	2	2		2	2	1	2	2	2	1	1	2	2
168	3	25	2	4	3	3	25	9	2013	415	1	7	1985	28	1	3	3	2	OSINASI	GHANA	5		2	2	1	2	2	2	1	1	2	2	2	2	2	2	2	1	AFTER WORK	2	2	1	2	2	2	1	1	2	2
168	3	25	2	4	3	3	24	9	2013	415	1	5	1986	27	1	3	3	2	FASE, NEAR BUKOM	GHANA	3		2	2	1	2	2	2	1	1	2	2	2	2	2	2	2	2		2	2	1	2	2	2	1	1	2	2
169	3	25	3	25	3	3	24	9	2013	409	2	6	1992	20	1	3	4	1	SUALABA	GHANA	3		1	2	1	2	2	2	1	1	2	2	1	1	1	2	1	2		2	2	1	2	2	2	2	2	2	2
169	3	25	3	25	3	3	25	9	2013	409	2	10	1990	22	1	3	2	2	SUALABA	GHANA	3		1	2	1	2	2	2	1	1	2	2	2	2	2	2	2	2		2	2	2	2	2	2	1	2	2	2
169	3	25	3	25	3	3	12	10	2013	409	2	9	1988	25	1	3	1	2	SWALABA	GHANA	3		1	1	1	2	2	2	1	1	2	1	2	2	1	1	1	2		2	2	2	2	2	2	1	1	2	2
170	3	25	7	35	3	3	24	9	2013	414	2	7	1981	32	1	2	3	2	USSHER TOWN	GHANA	3		2	2	1	2	2	1	1	1	2	2	2	1	1	1	1	2		2	2	1	2	2	1	1	1	2	2
170	3	25	7	35	3	3	25	7	2013	35	2	10	1994	18	1	3	4	1	USSHER TOWN	GHANA	3		2	2	1	2	2	2	2	1	2	2	2	1	1	2	2	2		2	2	2	2	2	2	2	1	2	2
170	3	25	7	35	3	3	28	9	2013	414	1	6	1997	16	1	2	2	1	USSHER TOWN	GHANA	3		2	2	1	2	1	2	2	1	2	2	2	1	1	2	2	2		2	2	2	2	2	2	2	2	2	2
171	3	25	10	40	3	3	25	9	2013	413	1	6	1977	36	1	3	4	2	ADABRAKA	GHANA	3		2	2	1	2	2	2	1	2	2	2	2	2	2	2	2	2		2	2	2	2	2	2	1	2	2	2
172	3	25	2	24	3	3	23	9	2013	408	2	2	1967	46	1	3	2	2	USSHER TOWN	GHANA	3		2	1	1	2	2	2	1	1	2	2	2	2	2	2	2	2		2	1	1	2	2	2	1	1	2	2
172	3	25	2	24	3	3	26	9	2013	408	2	3	1998	15	1	2	3	2	USSHER TOWN	GHANA	3		2	2	1	2	2	2	2	1	2	2	2	2	2	2	1	2		2	2	1	2	2	2	2	1	2	2
173	3	25	7	34	3	3	24	9	2013	412	2	10	1984	27	1	3	2	2	SOUTH SOWALABA	GHANA	3		2	1	1	2	2	2	1	1	2	1	1	2	2	2	2	2		2	1	1	2	2	2	1	1	2	1
175	3	25	4	10	3	3	23	9	2013	410	2	10	1989	24	1	3	3	2	SWALABA	GHANA	3		2	2	1	2	2	2	1	2	2	2	2	2	2	2	2	2		2	2	2	2	2	2	2	2	2	2
178	3	25	10	39	3	3	25	9	2013	411	2	4	1986	27	1	2	2	2	MALLAM	GHANA	3		1	2	1	1	2	1	1	1	2	2	2	2	2	2	2	2		2	2	1	2	2	2	1	2	2	2
179	3	25	8	17	3	3	12	10	2013	409	1	5	1998	15	1	2	1	1	SUALABA	GHANA	3		1	2	2	2	2	2	1	1	2	2	2	1	1	1	2	2		2	2	2	2	2	2	1	2	2	2
179	3	25	8	17	3	3	12	10	2013	414	2	7	1996	17	1	2	2	1	USSHER TOWN	GHANA	3		2	2	1	2	2	2	1	1	2	2	2	1	1	2	2	2		2	2	1	2	2	2	2	2	2	2
179	3	25	8	17	3	3	27	9	2013	414	1	98	1963	48	1	0	0	2	USSHER TOWN	GHANA	3		2	1	1	2	2	2	2	1	2	1	2	1	1	1	2	2		2	2	2	2	2	2	2	2	2	2
180	3	25	7	16	3	3	24	9	2013	406	2	3	1979	34	1	2	1	2	MAMPROBI	GHANA	3		2	2	1	2	2	2	2	2	2	2	2	2	2	2	2	2		2	2	2	2	2	2	2	2	2	2
181	3	25	4	26	3	3	28	9	2013	413	2	5	1987	26	1	1	6	2	BORTIANOR	GHANA	3		2	2	1	2	2	2	1	1	2	2	2	2	2	2	2	2		2	2	1	2	2	2	1	1	2	2
183	3	25	2	5	3	3	24	9	2013	408	2	11	1984	28	1	2	3	2	SUALABA	GHANA	3		2	2	1	2	2	2	2	1	2	2	2	2	2	2	2	2		2	2	1	2	2	2	2	1	2	2
183	3	25	2	5	3	3	28	9	2013	408	2	6	1997	16	1	2	2	1	OSUBEN	GHANA	5		2	1	1	2	2	2	1	2	2	2	2	2	2	2	2	2		2	1	1	2	2	2	1	2	2	2
184	3	25	1	1	3	3	25	9	2013	412	2	7	1983	29	1	2	3	2	SWALABA	GHANA	3		2	1	1	1	2	2	1	1	2	1	1	2	2	1	2	2		2	1	1	1	2	2	1	1	2	1
184	3	25	1	1	3	3	24	9	2013	412	2	6	1981	31	1	2	3	2	SOWALABA	GHANA	3		2	1	1	2	2	2	1	1	2	1	1	2	2	2	2	2		2	1	1	2	2	2	1	2	2	2
185	3	25	7	15	3	3	25	9	2013	406	1	5	1973	40	1	1	5	2	USSHER TOWN	GHANA	3		2	2	1	2	2	2	2	2	2	2	2	2	2	2	2	2		2	2	1	2	2	2	2	2	2	2
185	3	25	7	15	3	3	25	9	2013	406	2	10	1997	15	1	2	3	2	USSHER TOWN	GHANA	3		2	2	2	2	2	2	1	1	2	2	2	2	2	2	2	2		2	2	2	2	2	2	1	1	2	2
185	3	25	7	15	3	3	12	10	2013	408	1	10	1997	15	1	2	2	1	USSHER TOWN	GHANA	3		2	2	1	2	2	2	2	2	2	1	2	2	2	2	2	1	AFTER PLAYING	2	2	2	2	2	2	2	2	2	2
188	3	25	2	3	3	3	24	9	2013	411	1	11	1997	15	1	2	2	1	ASANTE AKYEM BREKU	GHANA	6		1	2	1	2	2	2	1	1	2	2	2	2	2	2	2	2		1	2	2	2	2	2	1	1	2	2
188	3	25	2	3	3	3	24	9	2013	408	1	9	1970	43	1	2	4	2	KONOGO (KUMASI)	GHANA	6		2	2	1	2	2	2	1	1	2	2	2	2	2	2	2	1	AFTER SOCIALIZING	2	2	1	2	2	2	1	1	2	2
189	3	19	3	23	3	3	13	9	2013	409	1	11	1969	43	1	0	#NULL!	2	TESHIE	GHANA	3		#NULL!	2	1	2	2	1	1	1	2	2	1	2	2	1	2	2		2	2	2	2	2	2	2	2	2	2
190	3	19	22	20	3	3	26	9	2013	415	2	8	1993	20	1	3	1	2	ASERE	GHANA	3		2	2	1	2	2	2	2	1	2	2	1	2	2	2	2	2		2	2	2	2	2	2	2	1	2	2
191	3	19	15	14	3	3	15	9	2013	412	2	6	1995	17	1	3	3	1	APAM	GHANA	2		2	1	1	2	2	2	1	1	2	2	2	2	2	1	1	2		2	1	1	2	2	2	1	1	2	2
191	3	19	15	14	3	3	14	9	2013	410	2	98	9998	47	1	2	1	2	APAM	GHANA	2		1	1	2	1	1	1	1	1	1	1	1	1	1	1	1	1		2	2	2	2	2	2	2	2	2	2
191	3	19	15	14	3	3	15	9	2013	411	2	2	1978	35	1	2	2	2	ASERE MANTSE	GHANA	3		2	1	1	1	2	2	2	1	2	2	2	2	2	2	2	2		2	1	1	2	2	2	2	1	2	2
191	3	19	15	14	3	3	14	9	2013	411	1	6	1989	24	1	2	2	2	APAM	GHANA	2		1	1	1	1	2	1	1	1	1	1	1	1	1	2	2	2		2	2	1	2	2	2	2	1	1	2
192	3	19	30	3	3	3	17	9	2013	415	2	5	1969	48	1	2	2	2	ASERE, ACCRA	GHANA	3		2	1	1	2	2	2	1	1	2	1	2	2	2	2	2	2		2	1	1	2	2	2	1	2	2	1
194	3	19	12	32	3	3	14	9	2013	414	1	98	1988	25	1	1	6	2	BUKOM	GHANA	3		2	1	1	2	2	2	2	1	2	1	2	1	1	2	1	2		2	1	2	2	2	2	2	2	2	1
194	3	19	12	32	3	3	17	9	2013	414	2	11	1973	39	1	3	3	2	USSHER TOWN	GHANA	3		2	2	1	2	2	2	1	1	2	2	2	1	1	2	2	2		2	2	1	2	2	2	1	1	2	2
195	3	19	15	34	3	3	14	9	2013	412	2	7	1974	38	1	1	2	2	NUNGUA	GHANA	3		2	1	1	2	2	2	1	1	2	2	2	2	2	2	2	2		2	1	2	2	2	2	2	2	2	2
196	3	19	9	7	3	3	13	9	2013	412	2	12	1985	27	1	2	3	2	ASERE SHUNO	GHANA	3		2	1	2	2	2	2	1	2	2	2	2	2	2	2	2	2		2	1	2	2	2	2	1	2	2	2
196	3	19	9	7	3	3	13	9	2013	415	1	2	1990	23	1	4	1	2	ASERE, ACCRA	GHANA	3		2	2	1	2	2	2	1	1	2	2	1	2	2	2	2	2		2	2	1	2	2	2	1	1	2	2
196	3	19	9	7	3	3	15	9	2013	407	2	3	1982	31	1	3	3	2	ASERE	GHANA	3		2	2	1	2	2	1	1	1	2	2	1	2	2	2	2	2		2	2	2	2	2	1	1	1	2	2
197	3	19	16	36	3	3	14	9	2013	414	1	1	1957	56	1	4	3	2	USSHER TOWN	GHANA	3		2	2	1	2	2	2	1	1	2	2	2	1	1	2	2	2		2	2	1	2	2	2	1	1	2	2
199	3	19	16	35	3	3	14	9	2013	408	2	2	1992	21	1	3	4	2	USSHER TOWN	GHANA	3		2	2	2	2	2	2	1	1	2	2	2	1	1	1	1	2		2	2	2	2	2	2	1	1	2	2
199	3	19	16	35	3	3	14	9	2013	8	2	5	1998	15	1	2	3	2	USSHER TOWN	GHANA	3		2	1	1	2	2	2	1	1	2	2	2	1	2	2	2	2		2	1	1	2	2	2	1	1	2	2
199	3	19	16	35	3	3	15	9	2013	413	2	3	1997	16	1	3	2	1	ASERE JUNCTION	GHANA	3		2	1	1	2	1	1	1	1	2	2	1	1	1	1	1	2		2	1	1	2	2	1	1	2	2	2
199	3	19	16	35	3	3	14	9	2013	408	1	12	1995	17	1	2	3	2	JAMESTOWN	GHANA	3		1	1	1	1	1	1	1	1	1	1	1	1	1	1	1	1		1	2	1	2	2	1	2	2	2	2
200	3	19	11	31	3	3	13	9	2013	413	1	11	1988	24	1	2	1	2	USSHER TOWN	GHANA	3		2	2	1	2	2	2	1	2	2	2	2	2	2	2	2	1	AFTER WORKING	2	2	1	2	2	2	1	2	2	2
200	3	19	11	31	3	3	15	9	2013	407	2	11	1988	24	1	2	1	2	ASERE SHONOR	GHANA	3		2	2	1	2	2	2	1	1	2	2	1	2	2	2	2	2		2	2	1	2	2	2	1	1	2	2
200	3	19	11	31	3	3	14	9	2013	407	1	4	1994	19	1	2	1	2	MAMPROBI	GHANA	3		2	2	1	2	2	2	1	1	2	2	1	2	2	2	2	#NULL!		2	2	2	2	2	2	1	1	2	2
201	3	19	21	18	3	3	26	9	2013	413	2	1	1988	25	1	2	3	2	ASERE JUNCTION	GHANA	3		2	2	1	2	2	2	1	2	2	2	2	2	2	2	2	1	DOING SOMEONE'S HAIR	2	2	1	2	2	2	1	2	2	2
202	3	19	10	8	3	3	14	9	2013	413	1	11	1967	45	1	1	6	2	ASERE SHIUNO	GHANA	3		2	2	2	2	2	2	1	2	2	2	2	2	1	2	2	2		2	2	2	2	2	2	1	2	2	2
203	3	19	8	6	3	3	13	9	2013	8	1	98	1965	47	1	1	3	2	USSHER TOWN	GHANA	3		2	2	1	2	2	2	2	1	2	2	2	2	2	2	2	1	AFTER GREETING PEOPLE	2	2	1	2	2	2	2	1	2	2
204	3	19	8	26	3	3	19	9	2013	412	1	0	9998	22	1	1	6	2	LONDON MARKET	GHANA	3		2	1	1	2	2	2	1	2	2	2	2	1	2	2	2	2		2	1	1	2	2	2	1	2	2	2
204	3	19	8	1	3	3	22	9	2013	412	2	8	1986	26	1	4	3	2	SAKOMO WE	GHANA	3		2	2	1	2	2	2	1	1	2	2	2	2	2	2	2	2		2	2	1	2	2	2	1	1	2	2
205	3	19	8	6	3	3	21	9	2013	413	2	8	1995	18	1	2	2	1	ASERE MANTSE JUNCTION	GHANA	3		1	2	2	2	2	2	2	2	2	2	2	2	2	2	2	2		2	2	2	2	2	2	2	2	2	2
206	3	19	12	12	3	3	13	9	2013	406	2	11	1972	41	1	1	2	2	ATUKPAI	GHANA	3		2	1	1	2	2	2	1	1	2	2	2	2	2	2	2	2		2	1	1	2	2	2	1	1	2	2
207	3	19	16	15	3	3	14	9	2013	406	2	12	1977	35	1	3	3	2	USSHER TOWN	GHANA	3		2	1	1	2	2	2	1	1	2	2	2	1	2	2	2	2		2	1	1	2	2	2	1	2	2	2
208	3	19	22	40	3	3	22	9	2013	406	2	7	1991	22	1	1	6	2	USSHER TOWN	GHANA	3		2	2	1	2	2	2	2	2	2	2	2	2	2	2	2	2		2	2	2	2	2	2	2	2	2	2
209	3	19	3	22	3	3	14	9	2013	410	2	6	1976	37	1	1	4	2	OFANKOR	GHANA	3		1	2	1	1	1	1	1	1	1	1	1	1	1	1	1	2		2	2	2	2	2	2	2	2	2	2
209	3	19	3	22	3	3	14	9	2013	410	2	98	9998	15	1	1	5	1	ASERE	GHANA	3		2	2	1	2	2	2	2	2	2	2	2	2	2	2	2	2		2	2	2	2	2	2	2	2	2	2
210	3	19	15	13	3	3	2	9	2013	409	2	11	1974	#NULL!	1	2	3	2	JAMES TOWN	GHANA	3		1	2	2	2	2	2	1	1	2	2	2	2	2	2	2	2		2	2	1	2	2	2	1	1	2	2
210	3	19	15	13	3	3	2	9	2013	409	1	5	1975	36	1	2	3	2	KADJANYA	GHANA	3		#NULL!	#NULL!	#NULL!	#NULL!	#NULL!	#NULL!	#NULL!	#NULL!	#NULL!	#NULL!	#NULL!	#NULL!	#NULL!	#NULL!	#NULL!	#NULL!		#NULL!	#NULL!	#NULL!	#NULL!	#NULL!	#NULL!	#NULL!	#NULL!	#NULL!	#NULL!
211	3	19	12	11	3	3	22	9	2013	407	1	2	1981	32	1	3	3	2	MPRAESO	GHANA	5		2	2	1	2	2	2	1	1	2	2	1	2	2	2	2	2		2	2	1	2	2	2	1	1	2	2
213	3	19	11	10	3	3	21	9	2013	411	1	2	1992	21	1	2	2	2	ASERE	GHANA	3		2	2	1	2	2	2	2	1	2	2	2	2	2	2	2	2		2	2	2	2	2	2	2	2	2	2
214	3	19	10	30	3	3	14	9	2013	415	1	10	1988	24	1	3	3	2	ASERE,ACCRA	GHANA	3		2	2	1	2	2	2	2	1	2	2	2	1	2	2	2	1	DURING BATHING	2	2	2	2	2	2	2	2	2	2
214	3	19	10	30	3	3	17	9	2013	415	1	3	1981	32	1	2	2	2	ASERE, GHANA	GHANA	3		2	2	1	2	2	2	2	1	2	2	2	2	2	2	2	2		2	2	1	2	2	2	2	2	2	2
215	3	19	1	21	3	3	13	9	2013	414	2	2	1990	23	1	1	4	2	PRAMPRAM	GHANA	3		2	2	1	2	2	2	2	2	2	2	2	1	2	2	1	2		2	2	1	2	2	2	2	2	2	2
216	2	11	8	26	3	3	22	9	2013	112	1	6	1966	47	1	3	5	2	ZONGO	GHANA	3		2	1	1	2	1	2	1	1	1	2	2	2	2	2	2	2		2	1	1	2	1	2	1	1	1	2
218	2	11	20	34	3	3	21	9	2013	12	2	6	1987	25	1	2	1	2	OBUOM	GHANA	3		2	1	1	1	2	1	1	1	2	2	2	2	2	2	2	2		2	2	2	1	2	2	2	2	2	2
219	2	11	12	8	3	3	13	10	2013	109	2	4	1972	41	1	2	3	2	OSINOR	GHANA	5		1	1	1	2	2	2	1	1	2	2	2	2	2	2	2	2		2	2	1	2	2	2	1	2	2	2
220	2	11	19	12	3	3	22	9	2013	113	1	8	1986	27	2	#NULL!	#NULL!	#NULL!	JAMESTOWN	GHANA	3		2	1	1	2	2	2	2	2	1	2	2	2	2	2	2	2		2	1	1	2	2	2	2	2	2	1
220	2	11	19	12	3	3	21	9	2013	113	2	5	1980	33	1	4	4	2	JAMES TOWN	GHANA	3		2	2	1	2	2	1	1	2	2	2	2	2	2	2	2	1	AFTER BLOWING MY CHILD'S NOSE	2	2	1	2	2	1	1	2	2	2
221	2	11	19	33	3	3	5	10	2013	110	1	1	1986	27	1	3	3	2	POLICE STATION(JAMES TOWN)	GHANA	3		2	1	1	2	2	2	1	1	2	1	1	2	2	1	2	2		2	1	1	2	2	2	1	1	2	1
224	2	11	23	35	3	3	#NULL!	#NULL!	#NULL!	109	2	8	1993	20	1	3	3	1	JAMES TOWN	GHANA	3		1	2	2	2	2	2	1	1	2	2	2	2	2	2	2	2		2	2	2	2	2	2	1	2	2	2
224	2	11	23	35	3	3	#NULL!	#NULL!	#NULL!	109	2	5	1996	17	1	2	3	2	JAMES TOWN	GHANA	3		1	2	1	2	2	2	1	1	2	2	2	2	2	2	2	2		2	2	2	2	2	2	1	2	2	2
225	2	11	12	28	3	3	#NULL!	#NULL!	#NULL!	109	2	5	1995	18	2	#NULL!	#NULL!	#NULL!	JAMES TOWN	GHANA	3		2	2	1	2	2	2	2	1	2	2	2	2	2	2	2	2		#NULL!	#NULL!	#NULL!	#NULL!	#NULL!	#NULL!	#NULL!	#NULL!	#NULL!	#NULL!
228	2	11	8	6	3	3	#NULL!	#NULL!	#NULL!	115	2	10	1983	29	1	2	3	2	JAMES TOWN	GHANA	3		2	2	1	1	2	2	1	2	2	2	2	2	2	2	2	1	AFTER RETURNING FROM A FUNERAL	2	2	1	1	2	2	1	2	2	2
229	2	11	16	31	3	3	#NULL!	#NULL!	#NULL!	108	2	2	1974	39	1	2	5	2	JAMESTOWN	GHANA	3		2	2	1	2	2	2	1	1	2	2	2	2	2	2	2	2		2	2	1	2	2	2	1	2	2	2
229	2	11	16	31	3	3	#NULL!	#NULL!	#NULL!	108	2	8	1980	33	1	2	3	2	JAMESTOWN	GHANA	3		2	2	2	2	2	1	1	2	2	2	1	2	2	2	1	2		2	2	2	2	2	1	1	2	2	2
230	2	11	8	3	3	3	19	9	2013	12	2	4	1979	34	1	2	2	2	JAMES TOWN	GHANA	3		2	1	1	2	2	1	1	2	2	2	2	2	2	2	2	2		2	2	2	2	2	2	1	2	2	2
231	2	11	6	1	3	3	23	9	2013	108	1	6	1990	23	1	2	3	2	ELMINA	GHANA	2		2	2	1	2	2	2	1	1	2	2	2	2	2	2	2	2		2	2	2	2	2	2	1	2	2	2
231	2	11	6	1	3	3	19	9	2013	108	1	4	1983	30	1	3	3	2	ELMINA	GHANA	2		2	2	2	2	2	2	1	2	2	2	2	1	2	2	2	1		2	2	2	2	2	2	1	2	2	2
232	2	11	18	32	3	3	24	9	2013	110	1	4	1967	46	1	2	3	2	HGLESHIE(JAMES TOWN)	GHANA	3		2	2	1	2	2	2	1	1	2	1	2	2	2	1	2	2		2	2	1	2	2	2	1	2	2	1
233	3	23	24	34	3	3	13	10	2013	8	1	4	1965	48	1	2	2	2	USSHER TOWN		3		2	2	1	2	2	2	1	1	2	2	2	2	2	2	2	1	AFTER WORK	2	2	1	2	2	2	1	1	2	2
234	3	23	14	25	3	3	1	10	2013	409	1	9	1970	43	1	1	1	2	G/A		3		1	1	1	2	2	2	1	1	2	2	1	1	2	2	2	2		1	1	1	2	2	2	1	1	2	2
234	3	23	14	25	3	3	17	9	2013	7	2	2	1992	21	1	3	2	1	BUKOM, LARYEA FAMILY		3		2	2	1	2	2	2	1	1	2	2	1	2	2	2	2	2		2	2	2	2	2	2	1	1	2	2
234	3	23	14	25	3	3	17	9	2013	411	1	8	1973	40	2	#NULL!	#NULL!	#NULL!	BUKOM		3		2	1	1	2	2	2	1	2	1	2	2	2	2	2	2	2		2	2	2	2	2	2	1	2	2	2
235	3	23	28	37	3	3	15	9	2013	406	1	8	1988	25	1	3	4	2	USSHER TOWN		3		2	2	1	2	2	2	1	2	2	2	2	1	2	2	2	2		2	2	2	2	2	2	1	2	2	2
235	3	23	28	37	3	3	15	9	2013	411	2	3	1986	26	1	2	2	2	WEIJA		3		2	1	1	1	1	2	1	1	1	2	2	1	1	1	1	2		2	2	2	2	2	2	2	2	2	2
235	3	23	28	37	3	3	21	9	2013	406	2	11	1996	16	1	2	0	1	USSHER TOWN		3		2	2	2	2	2	2	2	1	2	2	2	2	2	2	2	2		2	2	2	2	2	2	2	1	2	2
235	3	23	28	37	3	3	21	9	2013	411	2	5	1983	29	1	3	3	2	BUKOM		3		1	2	1	2	2	2	2	1	2	2	2	2	2	2	2	2		2	2	2	2	2	2	2	2	2	2
237	3	23	22	13	3	3	19	9	2013	8	2	98	1979	33	1	2	2	2	BUKOM		5		2	2	1	2	2	2	1	1	2	2	2	2	2	2	2	2		2	2	1	2	2	2	1	1	2	2
238	3	23	16	8	3	3	18	9	2013	8	1	98	1963	50	2	#NULL!	#NULL!	#NULL!	USSHER TOWN		3		2	2	1	2	2	2	1	1	2	2	2	2	2	2	2	2		2	2	1	2	2	2	1	1	2	2
239	3	23	6	22	3	3	22	9	2013	8	2	9	1986	27	1	3	3	2	BUKOM		3		2	2	1	2	2	2	1	1	2	2	2	2	2	2	2	2		2	2	1	2	2	2	1	1	2	2
241	3	23	21	12	3	3	17	9	2013	8	1	7	1994	19	1	2	2	2	USSHER TOWN		3		2	2	1	2	2	2	1	2	2	2	2	1	2	1	1	1	AFTER GREETING PEOPLE	2	2	1	2	2	2	1	2	2	2
241	3	23	21	12	3	3	15	9	2013	8	2	4	1989	24	1	3	3	2	USSHER TOWN		3		2	2	1	2	2	1	1	2	1	2	2	2	2	2	2	1	AFTER SOCIALIZING (GREETING)	2	2	1	2	2	2	1	2	1	2
242	3	23	17	9	3	3	18	9	2013	8	2	5	1982	31	1	3	2	2	BUKOM		3		2	2	1	2	2	1	1	1	2	2	2	2	2	2	2	1	AFTER WORKING	2	2	1	2	2	1	1	1	2	2
244	3	23	18	30	3	3	17	9	2013	413	2	7	1985	28	1	2	3	2	BUKUM		3		2	2	1	2	2	1	1	2	2	2	2	2	2	2	2	2		2	2	2	2	2	2	1	2	2	2
244	3	23	18	30	3	3	18	9	2013	415	1	4	1985	28	1	2	3	2	BUKOM SQUARE, ACCRA		3		2	2	1	2	2	2	2	1	2	2	2	2	2	2	2	2		2	2	2	2	2	2	2	1	2	2
244	3	23	18	30	3	3	15	9	2013	413	1	11	1982	32	1	2	1	2	MADAA SUME		3		2	1	2	2	2	2	1	2	2	1	2	2	2	2	2	2		2	1	2	2	2	2	1	2	2	1
245	3	23	13	8	3	3	17	9	2013	410	1	3	1974	39	2	#NULL!	#NULL!	#NULL!	GHANA/BUKOM		3		2	2	1	2	2	2	1	2	2	2	2	2	2	2	2	2		2	2	2	2	2	2	2	2	2	2
246	3	23	15	7	3	3	17	9	2013	411	2	9	1989	23	1	2	2	2	BUKUM		3		1	2	1	2	2	2	2	1	2	2	2	2	2	2	2	2		2	2	1	2	2	2	2	2	2	2
246	3	23	15	7	3	3	18	9	2013	413	2	6	1995	18	1	2	1	1	MEDA BUMU (USSHER TOWN)		3		2	1	2	2	2	2	2	2	2	2	2	2	2	2	2	2		2	1	2	2	2	2	2	2	2	2
250	3	23	28	36	3	3	17	9	2013	412	2	1	1983	29	1	2	3	2	BUKOM		3		2	1	1	2	2	2	1	1	2	2	2	2	2	2	2	2		2	1	2	2	2	2	1	1	2	2
251	3	23	28	38	3	3	17	9	2013	413	1	10	1991	22	1	2	3	2	BUKUM		3		2	2	1	2	2	2	2	2	2	2	2	2	2	1	2	2		2	2	2	2	2	2	2	2	2	2
252	3	23	27	7	3	3	18	9	2013	414	2	4	1997	16	1	1	4	2	BUKOM		3		2	1	1	2	2	2	2	1	2	2	2	1	1	1	2	2		2	1	1	2	2	2	2	2	2	2
252	3	23	27	7	3	3	18	9	2013	412	1	1	1989	23	1	1	6	2	USSHER TOWN		3		2	2	2	2	2	2	1	1	2	1	2	2	2	2	2	2		2	2	2	2	2	2	1	1	2	1
257	3	23	29	19	3	3	18	9	2013	409	2	2	1979	34	1	1	3	2	LATERBIORKORSHI		3		1	1	1	1	2	1	1	1	1	1	2	1	1	2	2	2		1	2	1	2	2	1	1	1	1	1
258	3	23	18	10	3	3	18	9	2013	406	1	1	1987	26	1	2	0	2	AGEGE		3		2	2	1	2	2	2	2	1	2	2	2	1	2	2	2	2		2	2	1	2	2	2	2	2	2	2
259	3	23	8	3	3	3	17	9	2013	406	1	12	1976	37	1	1	5	2	USSHER TOWN		3		2	2	1	2	2	2	1	2	2	2	2	2	2	2	2	2		2	2	2	2	2	2	1	2	2	2
260	3	15	30	38	3	3	21	9	2013	306	2	1	1975	38	1	3	3	2	LOMOKO	GHANA	3		2	2	1	1	2	2	1	1	1	2	2	2	2	2	2	1	COLLECTION OF RUBBISH	2	2	1	2	2	2	1	1	2	2
261	3	15	9	21	3	3	14	9	2013	312	2	10	1985	27	1	3	3	1	USSHER TOWN	GHANA	3		2	2	1	1	2	1	1	1	2	2	1	2	2	2	2	2		2	2	2	2	2	2	1	2	2	2
263	3	15	21	26	3	3	17	9	2013	311	2	9	1980	33	1	3	2	2	USSHER TOWN	GHANA	3		2	2	1	2	2	2	2	2	2	2	2	2	2	2	2	2		2	2	2	2	2	2	2	2	2	2
264	3	15	30	36	3	3	18	9	2013	315	1	9	1961	52	1	2	4	2	USSHER-TOWN	GHANA	3		2	1	2	2	2	2	1	1	2	2	2	2	2	2	2	2		2	2	2	2	2	2	1	2	2	2
266	3	15	30	18	3	3	16	9	2013	308	1	6	1995	18	1	2	3	2	USSHER TOWN(C.F.S)	GHANA	3		2	2	1	2	2	2	1	2	2	2	2	2	2	2	2	2		2	2	1	2	2	2	1	2	2	2
266	3	15	30	18	3	3	15	9	2013	308	1	1	1997	15	1	2	1	1	USSHER TOWN	GHANA	3		2	1	1	2	2	1	1	1	2	2	1	1	1	2	2	#NULL!		2	1	1	2	2	1	1	1	2	2
267	3	15	8	9	3	3	14	9	2013	315	1	6	1979	34	1	1	1	2	USSHER TOWN CLINIC	GHANA	3		2	2	1	2	2	2	1	1	2	1	2	2	2	2	2	2		2	2	2	2	2	2	1	2	2	2
268	3	15	17	6	3	3	17	9	2013	309	1	10	1991	21	1	2	2	2	ASERE(USSHER TOWN)	GHANA	3		1	2	2	2	2	2	2	2	2	2	2	2	2	2	2	2		2	2	2	2	2	2	2	2	2	2
269	3	15	17	24	3	3	16	9	2013	309	1	6	1989	24	1	2	2	2	ABOLA(USSHER TOWN)	GHANA	3		2	2	1	2	2	2	1	2	2	2	2	2	2	2	2	2		2	2	2	2	2	2	1	2	2	2
270	3	15	30	37	3	3	21	9	2013	306	2	5	1966	47	1	0	0	2	ABOLA-AMIGINAA	GHANA	3		2	1	1	1	2	1	2	1	2	1	2	2	1	2	1	2		2	2	2	2	2	1	2	1	2	2
271	3	15	28	14	3	3	25	9	2013	307	2	98	1970	43	2	#NULL!	#NULL!	#NULL!	ELIMA	GHANA	3		2	1	1	2	2	2	1	1	2	2	2	2	1	2	2	2		2	2	2	2	2	2	1	2	2	2
271	3	15	28	14	3	3	26	9	2013	307	1	12	1964	49	1	3	1	2	ASENE	GHANA	3		2	2	2	2	2	2	1	1	2	2	2	2	1	2	2	2		2	2	2	2	2	2	1	1	2	2
273	3	15	27	10	3	3	21	9	2013	315	1	10	1989	23	1	3	3	2	USSHER TOWN	GHANA	3		2	2	1	2	2	2	1	2	2	2	2	2	2	2	2	2		2	2	2	2	2	2	1	2	2	2
274	3	15	30	19	3	3	5	10	2013	308	1	1	1995	18	1	3	3	2	USSHER TOWN	GHANA	3		2	2	1	2	2	2	1	2	2	2	1	2	2	2	2	2		2	2	1	2	2	2	1	2	2	2
274	3	15	30	19	3	3	16	9	2013	308	1	4	1984	29	1	3	3	2	USSHER TOWN	GHANA	3		2	2	2	2	2	2	1	1	2	2	1	2	2	2	2	2		2	2	2	2	2	2	1	1	2	2
274	3	15	30	19	3	3	16	9	2013	308	2	9	1986	27	1	3	3	2	USSHER TOWN	GHANA	3		1	1	1	2	2	2	1	1	2	1	1	1	2	2	2	2		1	1	2	2	2	2	1	1	2	1
275	3	15	29	16	3	3	22	9	2013	310	1	8	1957	56	1	3	0	2	USSHER TOWN	GHANA	3		2	2	2	2	2	2	1	1	2	2	2	2	2	2	2	2		2	2	2	2	2	2	1	2	2	2
277	3	15	17	5	3	3	15	9	2013	9	1	1	1994	19	1	1	3	2	ABOLA (USSHER TOWN)	GHANA	3		2	2	1	2	2	2	2	1	2	2	2	2	2	2	2	2		2	2	2	2	2	2	2	1	2	2
278	3	15	15	23	3	3	16	9	2013	309	1	12	1986	26	1	2	0	2	ASERE (USSHER TOWN)	GHANA	3		2	2	1	2	2	2	2	1	2	2	2	2	2	2	2	2		2	2	1	2	2	2	2	2	2	2
279	3	15	17	4	3	3	15	9	2013	309	1	12	1988	24	1	0	2	2	ABOLA (USSHER TOWN)	GHANA	3		2	2	1	2	2	2	2	1	2	2	2	2	1	2	2	2		2	2	2	2	2	2	2	2	2	2
280	3	15	29	15	3	3	15	9	2013	313	1	12	1975	36	1	2	2	2	USSHER TOWN	GHANA	3		2	1	1	2	2	2	1	1	2	1	2	2	2	2	2	2		2	2	2	2	2	2	2	2	2	2
281	3	15	26	28	3	3	15	9	2013	315	1	3	1996	17	1	3	2	1	USSHER TOWN	GHANA	3		2	2	1	2	2	2	1	1	2	1	2	2	2	2	2	2		2	2	2	2	2	2	2	2	2	2
281	3	15	26	28	3	3	15	9	2013	315	2	6	1964	49	1	2	4	2	USSHER - TOWN	GHANA	3		2	2	1	2	2	2	1	2	2	2	2	2	2	2	2	2		2	2	2	2	2	2	2	2	2	2
282	3	15	19	7	3	3	17	9	2013	313	1	#NULL!	1969	43	1	2	3	1	MAMPROBI	GHANA	3		2	1	1	2	2	2	1	1	2	1	2	1	1	1	2	2		2	1	2	2	2	2	1	1	2	1
283	3	15	28	13	3	3	12	10	2013	311	2	98	1964	49	1	1	3	2	ABOLA	GHANA	3		2	2	2	2	2	2	2	2	2	2	2	2	2	2	2	1	AFTER EATING FOOD	2	2	2	2	2	2	2	2	2	2
284	3	15	14	3	3	3	17	9	2013	312	1	8	1968	45	1	3	3	2	USSHER TOWN	GHANA	3		2	2	1	2	1	1	2	2	2	2	2	2	2	2	2	2		2	2	2	2	2	2	1	2	2	2
284	3	15	14	3	3	3	11	10	2013	312	2	5	1971	42	2	#NULL!	#NULL!	#NULL!	USSHER TOWN	GHANA	3		2	1	1	1	2	2	1	1	2	2	2	2	2	2	2	2		2	2	2	2	2	2	1	2	2	2
285	3	15	27	32	3	3	18	9	2013	308	1	1	1976	37	1	3	2	2	USSHER TOWN	GHANA	3		2	1	1	2	2	2	1	1	2	2	1	1	1	1	1	#NULL!		2	1	1	2	2	2	1	1	2	2
285	3	15	27	32	3	3	12	10	2013	308	1	11	1984	28	1	4	4	2	USSHER TOWN	GHANA	3		2	2	1	2	2	2	1	1	2	2	2	2	2	2	2	#NULL!		2	2	1	2	2	2	1	1	2	2
286	3	15	27	31	3	3	19	9	2013	310	2	98	1968	45	1	2	1	2	USSHER TOWN	GHANA	3		1	2	2	2	2	2	2	1	2	1	2	2	2	2	2	2		2	2	2	2	2	2	2	2	2	1
287	3	22	3	2	3	3	19	9	2013	414	1	4	1963	50	#NULL!	1	4	2	USSHER TOWN	GHANA	3		2	2	1	2	2	2	2	1	2	2	2	1	1	2	2	2		2	2	2	2	2	2	2	2	2	2
287	3	22	3	2	3	3	22	9	2013	414	1	98	1975	38	2	#NULL!	#NULL!	#NULL!	USSHER TOWN	GHANA	3		2	2	1	1	2	1	2	1	1	2	2	1	1	2	2	2		2	2	1	1	2	1	2	1	1	2
288	3	22	4	28	3	3	5	10	2013	415	1	12	1995	17	1	2	3	2	CHORKOR	GHANA	3		2	2	1	2	2	2	1	1	2	2	2	2	2	2	2	2		2	2	2	2	2	2	1	1	2	2
289	3	22	7	38	3	3	18	9	2013	413	2	98	9998	49	1	3	2	2	ANTOA	GHANA	6		2	1	1	2	2	2	1	2	2	2	2	2	2	2	2	1	AFTER SHAKING SOMEONE	2	1	1	2	2	2	1	2	2	2
289	3	22	7	38	3	3	19	9	2013	411	1	6	1993	20	1	2	2	2	GBESE	GHANA	3		1	1	1	2	2	2	2	1	2	2	2	2	2	2	2	2		2	1	2	2	2	2	2	2	2	2
289	3	22	7	38	3	3	19	9	2013	411	2	4	1988	24	1	2	2	2	GBESE	GHANA	3		1	2	1	2	2	2	1	1	2	2	2	2	2	2	2	2		2	2	1	2	2	2	1	2	2	2
289	3	22	7	38	3	3	19	9	2013	411	2	8	1995	18	1	3	3	1	GBESE	GHANA	3		1	2	1	2	2	2	2	2	2	2	2	2	2	2	2	2		#NULL!	#NULL!	#NULL!	#NULL!	#NULL!	#NULL!	#NULL!	#NULL!	#NULL!	#NULL!
290	3	22	8	19	3	3	11	10	2013	8	1	2	1960	53	1	2	4	2	GBESE MANTSE (USSHER TOWN)	GHANA	3		2	2	1	2	2	2	1	1	2	2	2	2	2	2	2	2		2	2	1	2	2	2	1	1	2	2
291	3	22	6	35	3	3	19	9	2013	410	2	7	1985	28	1	2	3	2	GBESE	GHANA	3		2	2	2	2	2	2	1	2	2	1	2	2	2	2	2	2		2	2	2	2	2	2	2	2	2	2
291	3	22	6	35	3	3	12	10	2013	8	2	6	1983	29	1	1	6	2	USSHER TOWN (ATUKPAI)	GHANA	3		2	2	1	2	2	1	1	1	2	2	2	2	2	2	2	2		2	2	2	2	2	1	1	2	2	2
292	3	22	5	12	3	3	23	9	2013	409	1	4	1967	45	1	2	3	1			#NULL!		1	2	1	2	1	2	1	1	2	2	2	1	2	2	2	2		1	2	1	2	2	2	1	1	2	2
292	3	22	5	12	3	3	19	9	2013	413	2	5	1968	45	1	2	4	2	GBESE	GHANA	3		2	1	1	2	2	2	2	2	2	2	2	2	2	2	1	2		2	2	2	2	2	2	2	2	2	2
293	3	22	3	26	3	3	19	9	2013	406	2	9	1991	22	1	2	1	2	USSHER TOWN	GHANA	3		2	2	1	1	2	2	2	2	2	2	2	2	2	2	2	2		#NULL!	#NULL!	#NULL!	#NULL!	#NULL!	#NULL!	#NULL!	#NULL!	#NULL!	#NULL!
294	3	22	5	12	3	3	19	9	2013	415	2	12	1980	32	1	2	1	2	GBESE, ACCRA	GHANA	3		2	1	1	2	2	1	1	1	1	2	2	2	2	1	2	2		2	1	1	2	2	2	1	1	1	2
295	3	22	7	18	3	3	21	9	2013	412	2	98	9998	43	1	1	2	2	ZONGO LANE	GHANA	3		2	2	1	2	2	2	1	1	2	2	2	2	2	2	2	2		2	2	1	2	2	2	1	1	2	2
298	3	22	3	9	3	3	12	10	2013	414	1	98	9998	49	2	#NULL!	#NULL!	#NULL!	USSHER TOWN	GHANA	3		2	2	1	2	2	2	2	1	2	2	2	1	1	2	2	2		2	2	2	2	2	2	2	2	2	2
303	3	22	4	11	3	3	5	10	2013	415	2	3	1964	49	1	3	0	2	GBESE, ACCRA	GHANA	3		#NULL!	#NULL!	#NULL!	#NULL!	#NULL!	#NULL!	#NULL!	#NULL!	#NULL!	#NULL!	#NULL!	#NULL!	#NULL!	#NULL!	#NULL!	#NULL!		#NULL!	#NULL!	#NULL!	#NULL!	#NULL!	#NULL!	#NULL!	#NULL!	#NULL!	#NULL!
304	3	22	6	15	3	3	25	6	2013	414	2	12	1991	21	1	3	2	2	USSHER TOWN	GHANA	3		2	2	1	2	2	2	1	1	2	2	2	1	1	2	2	2		2	2	1	2	2	2	1	1	2	2
305	3	22	4	9	3	3	19	9	2013	7	2	10	1995	17	1	2	3	2	GBESE	GHANA	3		2	2	1	2	2	2	1	1	2	2	1	2	2	2	2	2		2	2	1	2	2	2	1	1	2	2
306	3	22	3	18	3	3	11	10	2013	414	1	10	1980	33	1	1	5	2	USSHER TOWN	GHANA	3		2	2	1	2	2	2	2	1	2	2	2	1	1	2	2	2		2	2	2	2	2	2	2	1	2	2
307	3	22	5	33	3	3	28	9	2013	412	2	10	1989	23	1	3	3	2	GBESE MANTSE	GHANA	3		2	1	1	1	2	1	1	1	2	1	2	2	2	2	2	2		2	1	1	1	2	1	1	1	2	1
307	3	22	5	33	3	3	28	9	2013	107	2	6	1994	20	1	2	3	2	USSHER TOWN	GHANA	3		2	2	1	2	2	2	1	1	2	2	2	2	1	2	2	2		2	2	2	2	2	2	2	2	2	2
308	3	22	20	8	3	3	21	9	2013	415	1	5	1983	30	1	2	1	2	TAFO, NEAR GBESE	GHANA	3		2	2	1	2	2	2	1	1	2	2	1	2	2	1	2	2		2	2	1	2	2	2	1	2	2	2
308	3	22	20	8	3	3	23	9	2013	415	2	7	1976	37	1	1	4	2	GBESE, ACCRA	GHANA	3		2	2	1	2	2	2	1	1	2	2	2	2	2	2	2	2		2	2	2	2	2	2	1	1	2	2
309	3	22	3	23	3	3	18	9	2013	414	1	8	1968	45	1	1	6	2	USSHER TOWN	GHANA	3		2	1	1	2	2	2	2	1	2	2	2	1	1	1	2	2		2	1	1	2	2	2	2	1	2	2
310	1	3	66	36	3	3	1	10	2013	312	2	10	1975	37	1	2	3	2	GOMOA NYANYANU	CENTRAL	2		2	2	1	2	2	2	1	1	2	2	2	2	2	2	2	2		2	2	2	2	2	2	1	2	2	2
310	1	3	66	36	3	3	6	10	2013	311	2	98	1981	32	1	2	3	2	AKIM SWEDRU	EASTERN	5		2	2	2	2	2	2	2	1	2	2	2	2	2	2	2	2		2	2	2	2	2	2	2	1	2	2
311	1	3	43	30	3	3	6	10	2013	310	2	98	1983	30	2	#NULL!	#NULL!	#NULL!	TAMALE	NORTHERN	8		2	1	1	2	2	2	1	1	2	2	2	2	2	2	2	2		2	2	1	2	2	2	1	2	2	2
312	1	3	59	33	3	3	1	10	2013	311	2	5	1991	22	1	1	4	2	NINGO	GREATER ACCRA	3		2	2	2	2	2	1	2	2	2	2	2	2	2	2	2	2		2	2	2	2	2	2	1	2	2	2
313	1	3	56	13	3	3	2	10	2013	311	2	11	1983	29	1	2	3	2	ARENA	GREATER ACCRA	3		2	2	1	2	2	2	2	2	2	2	2	2	2	2	2	2		2	2	1	2	2	2	2	2	2	2
314	1	3	1	21	3	3	5	10	2013	9	2	7	1993	20	1	2	3	2	SOGAKOPE	VOLTA	4		2	1	1	2	2	2	1	1	2	2	2	2	2	2	2	2		2	2	1	2	2	2	1	2	2	2
315	1	3	69	39	3	3	2	10	2013	311	1	3	1981	32	1	3	1	2	NKONYA	VOLTA	4		2	2	2	2	2	2	1	2	2	2	2	2	2	2	2	2		2	2	2	2	2	2	1	2	2	2
315	1	3	69	39	3	3	6	10	2013	311	2	6	1981	32	1	3	1	2	ADONKWANTA	VOLTA	4		2	2	1	2	2	2	2	2	2	2	2	2	2	2	2	2		2	2	1	2	2	2	2	2	2	2
316	1	3	49	11	3	3	1	10	2013	310	1	8	1982	31	1	2	2	2	AGBOGBLOSHIE	GREATER ACCRA	3		2	2	1	2	1	2	1	1	2	2	2	2	2	2	2	1	AFTER CARING FOR MY COW	2	2	2	2	2	2	1	1	2	2
317	1	3	64	15	3	3	1	10	2013	9	2	7	1978	35	1	2	1	2	SENYA BREWKU	CENTRAL	2		2	2	1	2	2	2	2	1	2	2	2	2	2	2	2	2		2	2	2	2	2	2	2	2	2	2
318	1	3	25	28	3	3	6	10	2013	9	2	7	1978	35	1	1	2	2	KUMASI	ASHANTI	6		2	1	1	1	2	2	2	1	2	2	2	2	2	2	2	2		2	2	2	2	2	2	2	2	2	2
319	1	3	67	18	3	3	1	10	2013	310	2	10	1985	28	1	2	0	2	ASANTE AKIM JUASO	ASHANTI	6		2	2	1	2	2	2	2	1	2	2	2	2	2	2	2	2		2	2	1	2	2	2	2	1	2	2
320	1	3	11	25	3	3	2	10	2013	312	1	6	1977	36	1	1	5	2	HOHOE	VOLTA	4		2	2	1	2	2	2	1	1	2	2	2	2	2	2	2	2		2	2	2	2	2	2	1	2	2	2
321	1	3	51	32	3	3	1	10	2013	307	2	3	1981	32	1	1	6	2	EJUMAKO	CENTRAL	2		#NULL!	#NULL!	#NULL!	#NULL!	#NULL!	#NULL!	#NULL!	#NULL!	#NULL!	#NULL!	#NULL!	#NULL!	#NULL!	#NULL!	#NULL!	#NULL!		#NULL!	#NULL!	#NULL!	#NULL!	#NULL!	#NULL!	#NULL!	#NULL!	#NULL!	#NULL!
321	1	3	51	32	3	3	1	10	2013	9	2	4	1998	15	1	2	1	1	AJUMAKO ANYAM ESSIAM	CENTRAL	2		2	1	2	2	2	2	1	2	2	2	2	2	2	2	2	2		2	2	2	2	2	2	2	2	2	2
322	1	3	69	19	3	3	2	10	2013	310	1	6	1985	28	1	4	3	2	TECHIMAN	BRONG AHAFO	7		2	2	1	2	2	2	1	1	2	2	2	2	2	2	2	2		2	2	1	2	2	2	1	1	2	2
323	1	3	67	37	3	3	1	10	2013	312	2	5	1988	25	1	2	2	2	AGONA BOBIKUMA	CENTRAL	2		2	2	1	1	2	2	2	1	1	2	1	2	2	2	2	2		2	2	2	2	2	2	1	2	2	2
324	1	3	82	20	3	3	5	10	2013	9	1	7	1985	28	1	2	1	2	KWAHU	EASTERN	5		2	2	1	2	2	2	2	2	2	2	2	2	2	2	2	2		2	2	2	2	2	2	2	2	2	2
325	1	3	32	9	3	3	6	10	2013	307	2	98	1981	32	2	#NULL!	#NULL!	#NULL!	BOLGA	UPPER EAST	9		2	2	2	2	2	2	1	1	2	2	2	1	1	2	2	2		2	2	2	2	2	2	1	1	2	2
326	1	3	43	10	3	3	1	10	2013	307	2	98	1983	30	1	1	6	2	BONGO (BOLGA)	UPPER EAST	9		2	1	2	2	2	1	1	1	2	2	2	2	2	2	2	2		2	1	2	2	2	1	1	2	2	2
327	1	3	1	1	3	3	2	10	2013	312	1	9	1984	29	1	3	2	2	HO	VOLTA	4		2	2	1	2	2	2	1	1	2	2	2	1	2	2	2	2		2	2	2	2	2	2	1	1	2	2
328	1	3	17	27	3	3	6	10	2013	313	1	98	1985	27	2	#NULL!	#NULL!	#NULL!	EBONGO	UPPER EAST	9		2	1	1	2	1	1	1	1	2	1	1	1	1	2	2	2		2	1	1	2	2	1	1	1	2	1
329	1	3	16	6	3	3	5	10	2013	312	2	6	1975	38	2	#NULL!	#NULL!	#NULL!	BOLGA	UPPER EAST	9		2	2	1	2	2	1	1	1	1	2	2	2	2	2	2	2		2	2	2	2	2	2	1	2	2	2
330	2	10	19	38	3	3	21	9	2013	114	2	5	1991	22	1	3	3	2	JAMES TOWN		3		2	2	1	1	2	1	1	1	1	2	2	1	1	2	1	2		2	2	2	2	2	2	1	1	2	2
332	2	10	19	36	3	3	22	9	2013	108	1	8	1968	45	1	2	4	2	JAMES TOWN	GHANA	3		2	2	1	1	2	2	2	2	2	2	2	1	2	2	2	2		2	2	1	2	2	2	2	2	2	2
333	2	10	9	30	3	3	19	9	2013	#NULL!	2	9	1996	16	1	2	3	2	HEVI	GHANA	4		2	2	2	2	2	2	1	2	2	2	2	2	2	2	2	2		2	2	2	2	2	2	1	2	2	2
334	2	10	18	34	3	3	26	9	2013	#NULL!	2	6	1977	36	1	1	3	2	JAMES TOWN	GHANA	3		1	1	1	2	2	2	1	1	2	1	2	2	2	2	2	2		2	1	2	2	2	2	1	2	2	2
335	2	10	18	15	3	3	21	9	2013	110	1	3	1979	34	1	3	3	2	AKUMADZIN (JAMES TOWN)	GHANA	3		2	2	1	2	2	1	1	1	2	2	2	2	2	2	2	2		2	2	1	2	2	1	1	1	2	2
336	2	10	9	11	3	3	19	9	2013	106	2	2	1976	38	1	2	3	2	DABALA	VOLTA	4		2	2	2	2	2	2	1	2	2	2	2	2	2	2	2	2		2	2	2	2	2	2	1	2	2	2
338	2	10	6	7	3	3	21	9	2013	12	2	6	1966	47	1	2	2	2	JAMES TOWN	GHANA	3		1	2	1	2	2	2	1	1	2	1	2	2	2	2	2	2		2	2	2	2	2	2	1	2	2	2
342	2	10	18	16	3	3	21	9	2013	109	2	12	1974	38	1	2	3	2	JAMES TOWN	GHANA	3		1	1	1	2	2	2	1	1	2	1	2	2	2	2	2	2		2	2	2	2	2	2	1	2	2	2
343	3	27	3	28	3	3	25	9	2013	215	2	6	1970	44	1	1	6	2	KORLE-BU TEACHING HOSPITAL	GHANA	3		1	1	1	2	2	1	2	1	2	2	2	1	2	1	1	2		2	1	1	2	2	2	2	2	2	2
343	3	27	3	28	3	3	25	9	2013	215	1	8	1991	22	1	2	3	2	USSHER TOWN	GHANA	3		1	2	1	2	2	2	2	1	2	1	2	2	2	1	2	2		2	2	2	2	2	2	2	2	2	2
343	3	27	3	28	3	3	25	9	2013	206	1	3	1967	46	1	2	2	2	APAM	GHANA	2		2	2	1	2	2	2	1	1	2	2	2	2	2	2	2	2		2	2	1	2	2	2	1	1	2	2
344	3	27	9	34	3	3	5	10	2013	208	1	4	1954	59	1	2	4	2	USSHER TOWN	GHANA	3		2	2	1	2	2	2	1	2	2	2	1	1	2	2	2	2		2	2	1	2	2	2	1	2	2	2
345	3	27	10	14	3	3	25	9	2013	211	1	11	1987	25	1	3	3	2	USSHER TOWN	GHANA	3		2	2	1	2	2	2	2	1	2	2	2	2	2	2	2	2		2	2	2	2	2	2	2	2	2	2
345	3	27	10	14	3	3	25	9	2013	213	2	98	1991	22	1	1	6	2	USSHER TOWN	GHANA	3		2	1	2	2	2	2	2	2	2	2	2	2	2	1	2	2		2	1	2	2	2	2	2	2	2	2
346	3	27	1	2	3	3	24	9	2013	211	2	3	1991	22	1	1	3	2	MAMPROBI	GHANA	3		2	2	2	2	2	2	2	1	2	2	2	2	2	2	2	2		2	2	2	2	2	2	2	1	2	2
347	3	27	4	29	3	3	5	10	2013	209	2	9	1975	38	2	#NULL!	#NULL!	#NULL!	ACCRA POST OFFICE	GHANA	3		1	2	1	2	2	2	1	1	2	2	2	2	2	2	2	2		1	2	1	2	2	2	1	1	2	2
347	3	27	4	29	3	3	6	10	2013	209	1	6	1992	21	1	3	4	2	JAMES TOWN	GHANA	3		2	2	1	2	2	2	1	1	2	2	2	2	2	2	2	1	BEFORE STARTING WORK	2	2	2	2	2	2	2	2	2	2
348	3	27	7	33	3	3	25	9	2013	208	1	7	1978	35	1	2	3	2	JAMES TOWN	GHANA	3		2	1	2	2	2	2	1	2	2	2	2	2	2	2	2	2		2	1	2	2	2	2	1	2	2	2
349	3	27	3	27	3	3	24	9	2013	208	1	4	1962	51	1	2	4	2	USSHER TOWN	GHANA	3		2	2	1	2	2	2	1	2	2	2	2	2	2	2	2	2		2	2	1	2	2	2	1	2	2	2
350	3	27	10	35	3	3	25	9	2013	209	2	4	1993	20	1	3	2	2	USSHER TOWN	GHANA	3		1	2	1	2	1	1	1	2	1	2	2	2	2	2	2	2		1	2	1	2	2	1	1	2	1	2
351	3	27	1	1	3	3	24	9	2013	206	2	4	1983	30	1	1	1	2	MAAMONA (USSHER TOWN)	GHANA	3		2	1	1	2	2	2	1	1	2	2	1	2	2	2	2	2		2	2	2	2	2	2	1	1	2	2
355	3	27	1	4	3	3	24	9	2013	208	2	4	1994	19	1	2	2	2	USSHER TOWN	GHANA	3		2	2	2	2	2	1	1	2	2	2	2	2	2	2	2	2		2	2	2	2	2	1	1	2	2	2
356	3	27	1	22	3	3	24	9	2013	209	2	9	1986	27	1	1	6	2	USSHER TOWN	GHANA	3		1	2	1	2	2	2	1	1	2	2	2	2	2	2	2	2		1	2	1	2	2	2	1	2	2	2
356	3	27	1	22	3	3	24	9	2013	211	1	1	1993	20	1	2	1	2	CHORKOR	GHANA	3		2	2	1	2	2	2	2	2	2	2	2	2	2	2	2	1	AFTER PLAYING FOOTBALL	2	2	1	2	2	2	2	2	2	2
357	3	27	12	38	3	3	5	10	2013	211	2	5	1982	31	1	1	5	2	GBESE (JAMES TOWN)	GREATER ACCRA	3		2	1	2	2	2	2	1	2	2	1	2	2	2	2	2	2		2	2	2	2	2	2	1	2	2	2
358	3	27	1	3	3	3	24	9	2013	209	2	7	1988	25	1	3	3	2	USSHER TOWN	GHANA	3		1	2	1	2	2	2	1	1	2	2	2	2	2	2	2	1	AFTER PLATING HAIR	1	2	1	2	2	2	1	1	2	2
358	3	27	1	3	3	3	24	9	2013	215	2	4	1992	21	1	2	3	2	USSHER TOWN	GHANA	3		1	1	2	1	2	2	2	1	2	1	2	2	2	1	2	2		1	2	2	2	2	2	2	1	2	2
359	3	27	11	15	3	3	25	9	2013	208	2	2	1993	20	1	3	3	2	JAMES TOWN	GREATER ACCRA	3		2	2	1	2	2	2	1	2	2	2	2	2	2	2	2	1	AFTER CARING FOR UNCLE	2	2	1	2	2	2	1	2	2	2
360	3	27	5	31	3	3	25	9	2013	206	2	4	1982	31	1	1	1	2	USSHER TOWN	GHANA	3		2	2	1	2	2	2	1	1	2	1	1	2	2	2	2	2		2	2	1	2	2	2	1	1	2	2
361	3	27	12	39	3	3	25	9	2013	211	1	6	1968	45	1	2	3	2	ABOSE OKAI	GHANA	3		2	2	1	2	2	2	2	1	2	2	2	2	2	2	2	2		2	2	2	2	2	2	2	2	2	2
362	3	27	4	9	3	3	5	10	2013	211	1	8	1953	50	1	2	4	2	USSHER TOWN	GHANA	3		2	2	1	2	2	2	1	1	2	2	2	2	2	2	2	2		2	2	1	2	2	2	1	2	2	2
363	3	27	3	7	3	3	5	10	2013	210	1	10	1987	25	1	1	5	2	USSHER TOWN	GHANA	3		1	2	1	2	2	2	1	2	2	2	1	2	2	2	2	2		2	2	1	2	2	2	2	2	2	2
364	2	8	23	8	3	3	17	9	2013	107	2	4	1998	15	1	2	1	1	JAMES TOWN	GHANA	3		2	2	1	2	2	2	2	1	2	2	2	2	2	2	2	2		2	2	2	2	2	2	2	2	2	2
364	2	8	23	8	3	3	17	9	2013	115	2	6	1987	26	1	2	3	2	JAMES TOWN	GHANA	3		2	2	1	2	2	2	1	2	2	2	1	2	2	2	2	2		2	2	1	2	2	2	1	2	2	2
365	2	8	18	29	3	3	18	9	2013	113	2	8	1967	46	1	2	3	2	MAMPROBI	GHANA	3		2	2	1	2	2	2	1	2	2	2	2	2	2	2	2	1	AFTER SHAKING SOMEONES HAND	2	2	1	2	2	2	1	2	2	2
365	2	8	18	29	3	3	17	9	2013	107	1	4	1998	15	1	3	4	2	JAMES TOWN	GHANA	3		2	2	1	2	2	2	1	1	2	2	2	2	2	2	2	2		2	2	2	2	2	2	2	2	2	2
365	2	8	18	29	3	3	17	9	2013	114	2	12	1992	20	1	3	4	1	JAMES TOWN	GHANA	3		2	2	1	2	2	2	2	1	2	2	2	2	2	2	2	1	AFTER RETURNING FROM HOSPITAL	2	2	2	2	2	2	2	2	2	2
365	2	8	18	29	3	3	15	9	2013	113	1	4	1963	50	1	3	3	2	JAMES TOWN	GHANA	3		2	1	2	2	2	2	1	2	2	2	2	2	2	2	2	1	AFTER WORKING	2	2	2	2	2	2	1	2	2	2
366	2	8	37	19	3	3	18	9	2013	#NULL!	2	5	1968	45	1	2	4	2	JAMES TOWN	GHANA	3		2	2	2	2	2	2	1	2	2	2	2	2	2	2	2	2		2	2	2	2	2	2	1	2	2	2
367	2	8	31	34	3	3	28	9	2013	112	2	10	1991	21	1	3	3	2	JAMES TOWN	GHANA	3		2	2	1	2	2	2	1	1	2	2	2	2	2	2	2	2		2	2	2	2	2	2	2	2	2	2
367	2	8	31	34	3	3	17	9	2013	112	2	7	1971	42	1	2	2	2	JAMES TOWN	GHANA	3		2	2	1	1	2	2	1	2	2	2	2	2	2	2	2	2		2	2	1	1	2	2	1	2	2	2
367	2	8	31	34	3	3	28	9	2013	104	1	6	1994	19	1	3	4	1	JAMES TOWN	GHANA	3		2	2	1	2	2	2	2	1	2	2	2	1	1	2	2	2		2	2	2	2	2	2	2	2	2	2
368	2	8	1	1	3	3	21	9	2013	114	1	5	1978	35	2	#NULL!	#NULL!	#NULL!	KWEIKUMA (JAMES TOWN)	GHANA	3		2	2	1	2	2	2	2	1	2	2	2	2	2	1	2	2		2	2	1	2	2	2	2	1	2	2
368	2	8	1	1	3	3	15	9	2013	114	2	4	1981	32	1	2	1	2	KUMASI	GHANA	6		2	1	1	2	2	2	1	1	2	2	2	2	1	2	2	2		2	1	1	2	2	2	1	1	2	2
369	2	8	34	16	3	3	18	9	2013	110	1	6	1970	45	1	1	4	2	JAMES TOWN	GHANA	3		1	2	1	1	1	2	1	1	1	1	2	2	2	1	2	2		1	2	2	1	1	2	1	1	1	1
369	2	8	34	16	3	3	19	9	2013	110	2	6	1975	38	1	1	2	2	BUKOM	GHANA	3		2	1	1	1	2	1	1	1	1	1	1	1	2	1	1	2		2	1	1	1	2	1	1	1	2	1
370	2	8	37	18	3	3	18	9	2013	115	2	5	1992	21	1	3	1	1	NKAWKAW	GHANA	5		2	1	1	2	2	2	1	2	2	2	2	2	2	2	2	2		2	2	1	2	2	2	1	2	2	2
370	2	8	37	18	3	3	19	9	2013	115	1	2	1976	37	1	2	3	2	ADOAGYIRI	GHANA	5		2	2	2	2	2	2	1	1	2	2	2	2	2	2	2	2		2	2	2	2	2	2	1	2	2	2
371	2	8	31	15	3	3	21	9	2013	110	1	7	1994	19	1	3	2	1	JAMES TOWN	GHANA	3		2	2	1	2	2	2	1	1	2	2	2	2	1	2	2	2		2	2	1	2	2	2	1	1	2	2
371	2	8	31	15	3	3	19	9	2013	110	1	1	1962	50	1	4	3	2	KPONE	GHANA	3		1	1	1	2	2	2	1	1	2	2	1	1	1	1	1	2		1	1	1	2	2	2	1	1	2	2
376	2	8	4	23	3	3	17	9	2013	106	2	3	1993	20	1	2	1	2	ASUTSARI	GHANA	5		2	2	2	2	2	2	1	2	2	2	2	2	2	2	2	2		2	2	2	2	2	2	1	2	2	2
376	2	8	4	23	3	3	15	9	2013	106	2	98	1965	48	1	1	4	2	ACCRA, NIMA	GHANA	3		2	2	2	2	2	2	1	2	2	2	2	2	2	2	2	2		2	2	2	2	2	2	1	2	2	2
376	2	8	4	23	3	3	15	9	2013	106	2	2	1998	15	1	2	1	1	AKUSE	GHANA	5		2	2	2	2	2	2	1	2	2	2	2	2	2	2	2	2		2	2	2	2	2	2	1	2	2	2
377	2	8	32	35	3	3	17	9	2013	109	1	2	1973	40	1	2	3	2	JAMES TOWN	GHANA	3		1	1	1	2	2	2	2	1	2	2	2	2	2	2	2	2		1	1	1	2	2	2	2	1	2	2
377	2	8	32	35	3	3	18	9	2013	109	1	4	1991	22	1	4	3	1	JAMES TOWN	GHANA	3		1	2	1	2	2	2	1	1	2	2	2	2	2	2	2	2		2	2	1	2	2	2	2	2	2	2
377	2	8	32	35	3	3	18	9	2013	109	2	11	1965	47	1	3	4	2	BUKOM	GHANA	3		2	2	1	2	2	2	1	1	2	2	2	2	2	2	2	2		2	2	1	2	2	2	2	2	2	2
377	2	8	32	35	3	3	17	9	2013	109	1	8	1995	18	1	3	3	1	JAMES TOWN	GHANA	3		2	2	1	2	2	2	2	1	2	2	2	2	2	2	2	2		2	2	1	2	2	2	2	2	2	2
378	2	8	40	40	3	3	18	9	2013	107	2	11	1994	19	2	#NULL!	#NULL!	#NULL!	JAMES TOWN	GHANA	3		2	2	1	2	2	1	2	1	2	2	2	2	1	2	2	2		2	2	2	2	2	2	2	2	2	2
379	2	8	1	21	3	3	21	9	2013	114	2	10	1978	34	1	1	2	2	APAM	GHANA	2		2	2	1	1	2	2	1	1	2	2	2	2	2	2	2	2		2	2	1	1	2	2	1	1	2	2
379	2	8	1	21	3	3	19	9	2013	114	1	6	1994	19	1	2	3	2	APAM	GHANA	2		2	2	1	2	2	2	2	1	2	2	2	2	1	2	2	1	RETURN FROM FOOTBALL PARK	2	2	2	2	2	2	2	2	2	2
380	2	8	40	20	3	3	18	9	2013	107	2	98	9998	48	2	#NULL!	#NULL!	#NULL!	MAMPROBI	GHANA	3		2	2	1	2	2	2	2	2	2	1	2	2	2	2	2	2		2	2	2	2	2	2	2	2	2	2
380	2	8	40	20	3	3	19	9	2013	114	2	6	1993	20	1	1	6	2	MAMPROBI	GHANA	3		2	1	1	2	2	2	1	1	2	1	2	1	1	1	1	2		2	2	2	2	2	2	2	1	2	1
380	2	8	40	20	3	3	28	9	2013	#NULL!	1	5	1996	17	1	2	2	1	CHORKOR	GHANA	3		2	2	1	2	2	2	2	1	2	2	2	2	1	2	2	2		2	2	1	2	2	2	2	1	2	2
381	2	8	24	12	3	3	25	9	2013	114	1	5	1981	32	1	2	3	2	CHORKOR	GHANA	3		2	2	1	2	1	2	1	1	2	2	2	1	1	1	1	2		2	2	1	2	2	2	1	2	2	2
381	2	8	24	12	3	3	26	9	2013	114	2	3	1971	42	1	3	2	2	JAMES TOWN	GHANA	3		2	2	1	2	2	2	1	1	2	2	2	2	1	2	2	1	BEFORE IRONING	2	2	1	2	2	2	1	1	2	2
382	2	8	16	9	3	3	15	9	2013	110	1	10	1987	25	1	4	3	1			3		1	1	1	2	2	2	1	1	2	2	1	1	2	2	2	2		1	1	1	2	2	2	1	1	2	2
383	2	8	23	11	3	3	17	9	2013	113	1	11	1980	32	1	2	3	2	BUKOM	GHANA	3		2	2	2	2	2	2	1	2	2	2	2	2	2	2	2	2		2	2	2	2	2	2	1	2	2	2
384	2	8	26	13	3	3	17	9	2013	106	1	1	1963	50	1	2	1	2	ACCRA, JAMES TOWN	GHANA	3		2	2	2	2	2	2	1	2	2	2	2	2	2	2	2	2		2	2	2	2	2	2	1	2	2	2
385	2	8	28	33	3	3	18	9	2013	114	2	2	1991	22	1	4	2	2	JAMES TOWN	GHANA	3		2	1	1	2	2	2	2	2	2	2	2	2	1	2	2	1	RETURN FROM TOWN	2	1	2	2	2	2	2	2	2	2
386	2	8	37	38	3	3	22	9	2013	110	2	7	1995	18	1	2	3	2	KWAHU	GHANA	5		2	1	1	2	2	2	1	2	2	2	1	2	2	1	1	2		2	1	1	2	2	2	1	2	2	2
386	2	8	37	38	3	3	18	9	2013	110	1	8	1994	19	1	3	4	2	JAMES TOWN	GHANA	3		1	1	1	2	2	2	1	1	2	1	1	1	1	1	1	2		1	1	1	2	2	2	1	1	2	1
392	2	8	10	26	3	3	5	10	2013	113	2	3	1987	26	1	2	2	2	JAMES TOWN	GHANA	3		2	1	1	2	2	2	1	1	2	2	2	2	2	2	2	2		2	1	1	2	2	2	1	1	2	2
392	2	8	10	26	3	3	5	10	2013	115	2	5	1988	25	1	3	3	2	MAMPROBI	GHANA	3		2	1	2	2	2	1	2	2	2	2	1	2	2	2	2	2		2	1	2	2	2	1	2	2	2	2
393	2	8	4	2	3	3	15	9	2013	12	1	3	1968	45	1	3	2	2	JAMES TOWN	GHANA	3		2	2	1	2	2	2	1	1	2	2	2	2	2	2	2	2		2	2	1	2	2	2	1	1	2	2
395	3	20	1	1	3	3	28	9	2013	409	2	1	1969	43	1	2	3	2	BUKOM	GHANA	3		1	1	1	2	2	2	1	1	2	1	2	2	2	1	2	2		1	1	1	2	2	2	1	1	2	1
396	3	20	34	20	3	3	25	9	2013	414	1	6	1989	24	1	1	4	2	USSHER TOWN	GHANA	3		2	2	1	2	2	2	2	1	2	2	2	1	1	2	2	2		2	2	1	2	2	2	2	2	2	2
397	3	20	10	13	3	3	26	9	2013	414	2	6	9998	41	1	2	1	2	BUKOM	GHANA	3		2	1	1	2	2	1	1	1	2	2	1	2	2	2	2	2		2	1	1	2	2	1	1	1	2	2
401	3	20	4	5	3	3	21	9	2013	412	2	5	1985	27	1	2	3	2	ASERE	GHANA	3		2	1	1	2	2	1	1	1	2	2	1	2	2	2	2	2		2	1	1	2	2	1	1	2	2	2
403	3	20	5	7	3	3	21	9	2013	413	2	7	1993	20	1	3	4	2	AKOTO LANTE	GHANA	3		2	2	1	2	2	2	1	2	2	2	2	2	2	2	2	2		2	2	2	2	2	2	1	2	2	2
404	3	20	5	30	3	3	21	9	2013	8	2	2	1986	27	1	1	5	2	USSHER TOWN	GHANA	3		2	1	1	2	2	2	1	1	2	2	2	2	2	2	2	2		2	1	1	2	2	2	1	1	2	2
406	3	20	3	3	3	3	19	9	2013	8	2	12	1974	39	1	3	2	#NULL!	CHORKOR	GHANA	3		2	2	1	2	2	2	1	1	2	2	2	2	2	2	2	1	AFTER WORKING	2	2	1	2	2	2	1	1	2	2
407	3	20	1	9	3	3	5	10	2013	8	1	3	1987	26	1	2	3	2	USSHER TOWN	GHANA	3		2	2	1	2	2	2	2	1	2	2	2	2	2	2	2	2		2	2	1	2	2	2	2	1	2	2
409	3	20	17	37	3	3	21	9	2013	411	1	9	1996	15	1	2	2	1	JAMES TOWN	GHANA	3		1	2	1	2	2	2	2	1	2	2	2	2	2	2	2	2		2	2	1	2	2	2	2	2	2	2
409	3	20	17	37	3	3	21	9	2013	406	1	2	1968	45	1	1	6	2	(JAMES TOWN) PALADIUM	GHANA	3		2	2	1	2	2	2	2	1	2	2	2	1	2	2	2	2		2	2	2	2	2	2	2	2	2	2
410	3	20	67	7	3	3	5	10	2013	410	1	10	2013	44	1	1	6	2	BUKOM	GHANA	3		2	2	1	2	2	2	1	2	2	2	2	2	2	2	2	2		2	2	1	2	2	2	2	2	2	2
411	3	20	8	32	3	3	28	9	2013	410	2	12	1966	46	1	2	4	2	MAMPROBI	GHANA	3		2	2	2	2	2	2	1	1	2	2	1	2	2	2	2	2		2	2	2	2	2	2	1	1	2	2
412	3	20	17	9	3	3	5	10	2013	412	1	10	1967	47	1	2	1	2	BUKOM SQUARE	GHANA	3		2	2	1	2	2	2	1	1	2	2	2	2	2	2	2	2		2	2	1	2	2	2	1	1	2	2
413	3	20	8	16	3	3	28	9	2013	411	2	5	1989	24	1	3	3	2	SARPEIMAN	GHANA	3		1	2	1	2	2	2	1	1	2	2	2	2	2	2	2	2		2	2	1	2	2	2	1	2	2	2
414	3	20	25	17	3	3	21	9	2013	409	2	3	1973	40	1	2	3	2	DORMAA	GHANA	7		2	1	1	2	2	2	1	2	2	1	1	1	1	1	1	2		2	1	1	2	2	2	1	2	2	1
417	3	20	5	17	3	3	5	10	2013	411	1	1	1972	41	1	3	3	2	JAMES TOWN	GHANA	3		1	2	1	2	1	2	1	1	2	2	1	1	2	2	2	2		2	2	1	2	2	2	2	2	2	2
418	3	20	34	40	3	3	26	9	2013	406	2	12	1983	30	2	#NULL!	#NULL!	#NULL!	USSHER TOWN		3		2	2	1	2	2	2	2	2	2	2	2	2	2	2	2	2		2	2	1	2	2	2	2	2	2	2
424	2	6	1	2	3	3	25	9	2013	110	2	1	1978	34	1	3	3	2	AVANA (KORLORKO)	GHANA	3		2	1	1	2	2	2	1	1	2	1	2	2	2	1	2	1	AFTER FUNERAL	2	1	1	2	2	2	1	1	2	1
425	2	6	12	15	3	3	23	9	2013	109	2	8	1971	42	1	2	4	2	JAMES TOWN	GHANA	3		1	2	1	2	2	2	2	1	2	2	2	2	2	2	2	2		2	2	1	2	2	2	2	2	2	2
425	2	6	12	15	3	3	23	9	2013	109	1	8	1975	38	1	2	3	2	JAMES TOWN	GHANA	3		1	2	1	2	2	2	1	1	2	2	2	2	2	2	2	2		2	2	2	2	2	2	1	2	2	2
426	2	6	3	7	3	3	24	9	2013	107	2	98	9998	33	2	#NULL!	#NULL!	#NULL!	KWAMEKROM	GHANA	4		2	2	1	2	2	2	2	1	2	2	2	2	2	2	2	2		2	2	2	2	2	2	2	1	2	2
427	2	6	4	10	3	3	23	9	2013	12	2	4	1975	38	1	3	2	2	JAMES TOWN (NGLESHIE ALATA)	GHANA	3		2	2	1	2	2	2	1	2	2	2	2	2	2	2	2	2		2	2	2	2	2	2	2	2	2	2
428	2	6	12	14	3	3	25	9	2013	#NULL!	1	1	1993	20	1	3	4	2	JAMES TOWN	GHANA	3		2	2	2	2	1	2	2	2	2	1	2	2	2	2	2	2		2	2	2	2	1	2	2	2	2	2
428	2	6	12	14	3	3	26	9	2013	107	1	3	#NULL!	42	#NULL!	2	4	2	JAMES TOWN	GHANA	3		2	2	1	2	1	2	2	1	2	2	2	2	2	2	2	2		2	2	2	2	2	2	2	1	2	2
430	2	6	12	16	3	3	28	9	2013	116	1	10	1990	22	1	2	3	2	JAMES TOWN	GHANA	3		2	2	1	2	2	2	1	1	2	2	2	2	2	2	2	2		2	2	2	2	2	2	1	1	2	2
431	2	6	12	17	3	3	25	9	2013	112	2	8	1981	32	1	2	1	2	CHORKOR (LANTE MAAME)	GHANA	3		2	1	1	1	2	2	1	2	2	2	1	2	2	2	2	2		2	2	2	2	2	2	1	2	2	2
432	2	6	14	20	3	3	29	9	2013	106	2	6	1995	18	1	3	1	1	ZONGO LANE	GHANA	3		2	2	2	2	2	2	1	2	2	2	2	2	2	2	2	2		2	2	2	2	2	2	1	2	2	2
432	2	6	14	20	3	3	29	9	2013	107	2	99	1997	16	1	1	6	2	NIGER		11	NIGER	2	2	1	2	1	2	2	1	2	2	2	1	2	2	2	2		2	2	2	2	2	2	2	1	2	2
433	2	6	6	30	3	3	23	9	2013	107	2	4	1995	18	1	3	3	2	JAMES TOWN		3		2	2	1	2	1	2	1	1	2	2	2	2	2	2	2	#NULL!		2	2	1	2	2	2	1	1	2	2
433	2	6	6	30	3	3	23	9	2013	107	2	1	1998	15	1	2	2	1	JAMES TOWN AKOTO LANTEY	GHANA	3		2	2	1	2	1	2	2	1	2	2	2	1	2	2	2	2		2	2	2	2	2	2	2	1	2	2
434	2	6	12	18	3	3	23	9	2013	113	1	2	1990	23	1	2	3	2	JAMES TOWN	GHANA	3		2	2	1	2	2	2	1	1	2	2	2	2	2	2	2	2		2	2	2	2	2	2	2	2	2	2
435	2	6	1	22	3	3	23	9	2013	106	2	7	1977	37	1	3	3	2	JAMES TOWN	GHANA	3		2	2	2	2	2	2	1	2	2	2	2	2	2	2	2	2		2	2	2	2	2	2	1	2	2	2
435	2	6	1	22	3	3	23	9	2013	106	2	1	1980	33	1	2	1	2	JAMES TOWN	GHANA	3		2	2	2	2	2	2	2	1	2	2	2	2	2	2	2	2		2	2	2	2	2	2	2	1	2	2
436	2	6	4	29	3	3	23	9	2013	12	1	1	1975	37	1	3	4	2	JAMES TOWN (M&G)	GHANA	3		2	2	1	2	2	2	2	2	2	2	2	2	2	2	2	2		2	2	2	2	2	2	2	2	2	2
437	2	6	4	28	3	3	5	10	2013	109	1	3	1969	44	1	2	4	2	JAMES TOWN	GHANA	3		2	2	1	2	2	2	2	1	2	2	2	2	2	2	2	2		2	2	1	2	2	2	2	2	2	2
438	2	6	7	32	3	3	22	9	2013	113	1	#NULL!	1956	57	1	1	6	2	JAMES TOWN	GHANA	3		2	2	1	2	2	2	1	2	2	2	2	2	2	2	2	1	WHEN I WAKE UP FROM BED	2	2	2	2	2	2	1	2	2	2
439	2	6	4	27	3	3	24	9	2013	109	2	11	1973	39	1	2	4	2	JAMES TOWN	GHANA	3		1	2	1	2	2	2	1	1	2	2	2	2	2	2	2	2		2	2	2	2	2	2	1	1	2	2
440	2	6	12	34	3	3	25	9	2013	109	1	9	1957	56	1	2	4	2	JAMES TOWN	GHANA	3		1	2	1	2	1	2	1	1	2	2	2	1	2	2	2	2		2	2	2	2	2	2	1	2	2	2
441	2	6	2	4	3	3	12	10	2013	12	1	5	1967	46	1	2	2	2	JAMES TOWN	GHANA	3		2	1	1	2	2	2	1	2	2	2	2	2	2	2	2	2		2	2	2	2	1	2	2	2	2	2
441	2	6	2	4	3	3	12	10	2013	12	1	8	1994	19	1	3	2	1	JAMES TOWN	GHANA	3		2	2	2	2	2	2	1	1	2	2	2	2	2	2	2	2		2	2	2	2	2	2	2	2	2	2
441	2	6	2	4	3	3	24	9	2013	12	1	5	1995	18	1	3	2	1	JAMES TOWN (AKU)	GHANA	3		2	2	1	2	2	2	1	2	2	2	2	2	2	2	2	2		2	2	2	2	2	2	1	2	2	2
444	2	6	1	21	3	3	23	9	2013	106	1	6	1996	17	1	2	0	1	JAMES TOWN	GHANA	3		2	2	2	2	2	2	2	2	2	2	2	2	1	2	2	2		2	2	2	2	2	2	2	2	2	2
444	2	6	1	21	3	3	23	9	2013	106	2	7	1979	34	1	2	1	2	JAMES TOWN	GHANA	3		2	2	2	2	2	2	2	2	2	1	2	2	2	2	2	2		2	2	2	2	2	2	2	2	2	1
444	2	6	1	21	3	3	23	9	2013	106	2	12	1975	38	1	2	3	2	JAMES TOWN	GHANA	3		2	2	2	2	2	2	2	1	2	2	2	2	2	2	2	2		2	2	2	2	2	2	2	1	2	2
445	3	20	6	24	3	3	19	9	2013	412	2	10	1979	33	1	1	5	2	ACHIMOTA	GHANA	3		2	1	1	2	2	2	1	2	2	2	2	2	2	2	2	2		2	1	1	2	2	2	1	2	2	2
446	2	7	19	37	3	3	12	10	2013	12	1	5	1965	48	1	2	4	2	JAMES TOWN	GHANA	3		2	2	1	2	2	2	1	1	2	2	2	2	2	2	2	2		#NULL!	#NULL!	#NULL!	#NULL!	#NULL!	#NULL!	#NULL!	#NULL!	#NULL!	#NULL!
446	2	7	19	37	3	3	12	10	2013	114	2	9	1993	20	1	3	4	2	JAMES TOWN	GHANA	3		2	2	1	2	2	2	1	1	2	2	2	2	1	1	1	2		2	2	2	2	2	2	2	2	2	2
447	2	7	17	14	3	3	12	10	2013	109	2	6	1988	25	1	2	3	2	JAMES TOWN	GHANA	3		1	2	1	2	2	2	1	2	2	2	1	2	2	2	2	2		1	2	1	2	2	2	1	2	2	2
449	2	7	19	37	3	3	15	9	2013	#NULL!	1	2	1996	17	1	3	3	1	JAMES TOWN	GHANA	3		2	1	1	2	2	2	1	1	2	2	2	2	1	1	1	2		2	1	1	2	2	2	1	1	2	2
450	2	7	13	31	3	3	18	9	2013	106	2	98	1990	23	1	1	2	2	JAMES TOWN	GHANA	3		2	2	2	2	2	2	1	2	2	2	2	2	2	2	2	2		2	2	2	2	2	2	1	2	2	2
451	2	7	60	4	3	3	15	9	2013	107	1	12	1995	17	1	3	4	2	JAMES TOWN	GHANA	3		2	2	1	2	2	1	2	1	2	2	2	2	2	2	2	2		#NULL!	#NULL!	#NULL!	#NULL!	#NULL!	#NULL!	#NULL!	#NULL!	#NULL!	#NULL!
453	2	7	2	2	3	3	13	9	2013	113	1	6	1991	22	1	4	3	2	JAMES TOWN	GHANA	3		2	2	1	2	2	2	1	2	2	2	1	2	2	2	2	2		2	2	2	2	2	2	1	2	2	2
454	2	7	22	17	3	3	14	9	2013	108	2	6	1987	26	1	3	3	2	JAMES TOWN	GHANA	3		2	2	1	2	2	2	2	2	2	2	2	2	2	2	2	2		2	2	1	2	2	2	2	2	2	2
456	2	7	14	12	3	3	14	9	2013	12	2	6	1974	39	1	2	1	2	JAMES TOWN (MANTSE PALACE)	GHANA	3		2	1	1	1	2	2	1	2	2	2	2	2	2	2	2	2		2	1	1	1	2	2	1	2	2	2
457	2	7	7	26	3	3	13	9	2013	114	2	5	1987	26	1	2	3	2	JAMES TOWN	GHANA	3		2	2	1	1	2	1	1	1	2	1	2	2	2	1	1	2		2	2	2	2	2	2	1	1	2	2
457	2	7	7	26	3	3	13	9	2013	108	1	5	1995	18	1	2	3	2	JAMES TOWN	GHANA	3		2	2	1	2	2	2	1	2	2	2	2	2	2	2	2	2		2	2	1	2	2	2	1	2	2	2
457	2	7	7	26	3	3	19	9	2013	114	2	8	1991	22	1	2	3	2	JAMES TOWN	GHANA	3		2	2	1	1	2	2	1	2	2	2	2	1	1	2	2	2		2	2	1	2	2	2	1	2	2	2
458	2	7	10	28	3	3	21	9	2013	110	1	3	1977	36	1	2	3	2	MAMPROBI	GHANA	3		1	1	1	1	2	2	1	1	1	1	1	1	1	1	1	2		1	1	1	2	2	2	1	2	1	1
458	2	7	10	28	3	3	19	9	2013	110	2	7	1973	40	1	2	3	2			3		1	2	1	2	2	2	1	1	2	1	1	2	2	1	2	2		1	2	1	2	2	2	1	1	2	1
460	2	7	6	25	3	3	13	9	2013	108	1	98	1994	19	1	1	4	2	JAMES TOWN	GHANA	3		2	2	1	2	2	2	1	1	2	2	2	2	2	2	2	2		2	2	1	2	2	2	1	1	2	2
462	2	7	18	36	3	3	14	9	2013	109	1	7	1991	22	1	3	3	2	JAMES TOWN	GHANA	3		1	2	1	2	2	2	1	1	2	2	2	2	2	2	2	2		2	2	1	2	2	2	1	1	2	2
463	2	7	16	35	3	3	13	9	2013	107	2	98	1978	35	2	#NULL!	#NULL!	#NULL!	TUMU (POPRUMI)	GHANA	8		2	2	1	2	2	2	2	2	2	2	2	2	1	2	2	2		2	2	2	2	2	2	2	2	2	2
464	2	7	14	32	3	3	19	9	2013	112	2	11	1979	33	1	2	3	2	ATIKO	GHANA	3		2	2	2	1	2	2	1	2	2	2	2	2	2	2	2	2		2	2	2	2	2	2	1	2	2	2
465	2	7	10	8	3	3	11	10	2013	109	2	4	1981	32	1	3	3	2	JAMES TOWN	GHANA	3		1	1	1	2	1	1	1	2	1	2	2	2	2	2	2	2		2	2	2	2	2	2	1	2	2	2
465	2	7	10	8	3	3	11	10	2013	12	1	10	1986	27	1	3	2	1	KORLE GONNO	GHANA	3		2	1	1	2	2	2	1	2	2	1	2	2	2	2	2	2		2	2	2	2	2	2	1	2	2	1
465	2	7	10	8	3	3	22	9	2013	106	1	6	1969	44	1	2	4	2	JAMES TOWN	GHANA	3		2	2	2	2	2	2	1	2	2	2	2	2	2	2	2	2		2	2	2	2	2	2	1	2	2	2
465	2	7	10	8	3	3	11	10	2013	12	2	1	1992	21	1	3	3	1	JAMES TOWN	GHANA	3		2	2	2	2	2	2	1	2	2	2	2	2	2	2	2	2		2	2	2	2	2	2	2	2	2	2
465	2	7	10	8	3	3	22	9	2013	106	2	3	1992	21	1	3	4	2	JAMES TOWN	GHANA	3		2	2	2	2	2	2	1	2	2	2	2	2	2	2	2	2		2	2	2	2	2	2	1	2	2	2
465	2	7	10	8	3	3	11	10	2013	114	2	8	1981	32	1	1	5	2	JAMES TOWN	GHANA	3		2	2	2	2	2	2	1	1	1	2	2	1	1	1	1	2		2	2	2	2	2	2	2	2	2	2
465	2	7	10	8	3	3	22	9	2013	106	2	5	1973	40	1	3	6	2	JAMES TOWN	GHANA	3		2	2	2	2	2	2	2	2	2	2	1	2	2	2	2	2		2	2	2	2	2	2	2	2	2	2
466	2	7	7	6	3	3	14	9	2013	106	1	9	1989	23	1	2	3	2	ACCRA, FADAMA	GHANA	3		2	2	1	2	2	2	2	2	2	2	2	2	2	2	2	2		2	2	1	2	2	2	2	2	2	2
466	2	7	7	6	3	3	17	9	2013	106	1	5	1988	25	1	1	5	2	ACCRA, JAMES TOWN	GHANA	3		2	2	2	2	2	2	1	2	2	2	2	2	2	2	2	2		2	2	2	2	2	2	1	2	2	2
467	2	12	19	38	3	3	11	10	2013	215	1	4	1954	59	1	2	4	2	ABETIFI	GHANA	5		1	1	1	2	2	2	1	1	2	2	2	1	2	2	2	2		2	1	1	2	2	2	1	1	2	2
467	2	12	19	38	3	3	11	10	2013	213	2	11	1992	21	1	3	4	2	KORLE BU	GHANA	3		2	1	1	2	2	2	2	1	2	2	2	2	2	2	2	2		2	2	2	2	2	2	2	1	2	2
468	2	12	14	33	3	3	15	9	2013	12	2	6	1981	31	1	3	1	2	ACCRA	GHANA	3		1	1	1	2	1	2	1	1	2	1	1	1	1	1	1	2		1	1	1	2	1	2	1	1	2	1
468	2	12	14	33	3	3	15	9	2013	212	2	5	1993	20	1	3	3	2	ACCRA/KORLEBU	GHANA	3		1	1	1	2	2	2	1	1	2	1	1	1	1	1	1	2		2	1	1	2	2	2	1	1	2	2
468	2	12	14	33	3	3	15	9	2013	212	1	1	1989	24	1	3	3	2	KORLEBU	GHANA	3		1	1	1	2	2	2	1	1	2	2	2	1	1	2	2	2		1	1	1	2	2	2	1	1	2	2
469	2	12	13	12	3	3	13	9	2013	213	2	98	9998	26	2	#NULL!	#NULL!	#NULL!	JAMES TOWN	GHANA	3		1	1	1	2	1	2	2	1	2	2	2	2	2	2	2	2		2	2	2	2	2	2	2	2	2	2
469	2	12	13	12	3	3	14	9	2013	214	2	98	9998	34	2	#NULL!	#NULL!	#NULL!	SABON ZONGO	GHANA	3		2	1	1	2	2	2	1	1	2	2	2	2	2	2	2	2		2	2	2	2	2	2	1	2	2	2
469	2	12	13	12	3	3	13	9	2013	214	2	3	1995	18	1	1	6	2	USSHER TOWN	GHANA	3		2	1	1	2	2	2	1	2	2	2	2	2	2	1	2	2		2	2	2	2	2	2	1	2	2	2
469	2	12	13	12	3	3	13	9	2013	206	2	5	1993	20	1	2	2	2	MUDOR	GHANA	3		2	1	1	2	1	2	2	2	2	2	2	2	2	2	2	2		2	2	1	2	2	2	2	2	2	2
469	2	12	13	12	3	3	14	9	2013	206	2	98	9998	35	1	2	2	2	MUDOR	GHANA	3		2	1	1	1	1	1	1	1	1	1	1	1	1	1	1	2		2	2	1	2	2	2	2	2	2	2
470	2	12	8	8	3	3	12	9	2013	207	2	9	1974	38	1	1	6	2	JAMES TOWN	GHANA	3		2	1	1	2	2	2	2	1	2	2	2	2	2	2	2	2		2	1	2	2	2	2	2	1	2	2
473	2	12	13	32	3	3	20	9	2013	14	1	98	1989	24	2	#NULL!	#NULL!	#NULL!	YENDI	GHANA	8		2	1	1	2	2	2	1	1	2	2	2	2	2	2	2	2		2	2	2	2	2	2	1	2	2	2
473	2	12	13	32	3	3	15	9	2013	14	1	2	1984	29	2	#NULL!	#NULL!	#NULL!	JAMES TOWN	GHANA	3		2	2	1	2	2	2	1	1	2	2	2	2	2	2	2	2		2	2	2	2	2	2	1	2	2	2
473	2	12	13	32	3	3	16	9	2013	214	1	98	1986	27	2	#NULL!	#NULL!	#NULL!	JAMES TOWN	GHANA	3		2	2	2	2	2	2	1	1	2	2	2	2	2	2	2	2		2	2	2	2	2	2	2	2	2	2
474	2	12	17	35	3	3	13	1	2013	207	2	10	1970	42	1	2	2	2	KWAHU	GHANA	3		2	2	1	2	2	2	2	2	2	2	2	2	2	2	2	2		2	2	2	2	2	2	2	2	2	2
475	2	12	10	31	3	3	14	9	2013	212	2	7	1989	24	1	4	2	2	ACCRA	GHANA	3		1	2	1	2	2	2	1	1	2	2	2	1	1	1	2	2		2	2	1	2	2	2	1	1	2	2
475	2	12	10	31	3	3	13	9	2013	212	2	8	1984	29	1	3	3	2	CHORKOR	GHANA	3		1	2	2	1	2	2	1	1	1	2	2	1	1	1	1	2		2	2	2	2	2	2	2	2	2	2
476	2	12	9	9	3	3	14	9	2013	208	2	10	1976	36	1	1	3	2	JAMES TOWN	GHANA	3		1	1	2	1	2	2	2	2	1	2	2	2	2	2	2	2		1	1	2	1	2	2	2	2	1	2
477	2	12	3	24	3	3	14	9	2013	213	2	5	1989	24	1	1	0	2		GHANA	3		2	1	2	2	2	2	1	2	2	2	2	2	2	2	2	2		2	1	2	2	2	2	1	2	2	2
477	2	12	3	24	3	3	11	10	2013	213	2	3	1992	21	1	2	1	1	JAMES TOWN	GHANA	3		2	2	2	2	2	2	1	2	2	2	1	2	2	2	2	2		2	2	2	2	2	2	1	2	2	2
477	2	12	3	24	3	3	17	9	2013	213	2	6	1997	16	1	1	2	2			3		1	1	1	1	1	2	1	1	1	1	2	1	1	1	2	2		2	2	2	2	2	2	2	2	2	2
478	2	12	1	1	3	3	14	9	2013	206	2	11	1995	17	1	2	2	1	JAMES TOWN	GHANA	3		2	2	1	2	2	2	1	2	2	2	2	2	2	2	2	2		2	2	1	2	2	2	2	2	2	2
478	2	12	1	1	3	3	14	9	2013	206	1	5	1964	48	1	2	2	2	NKASEMU	GHANA	7		2	1	1	2	2	2	2	2	2	2	2	2	2	2	2	2		2	2	1	2	2	2	2	2	2	2
478	2	12	1	1	3	3	14	9	2013	211	1	7	1994	19	1	3	3	2	KUMASI	GHANA	6		2	2	2	2	2	2	1	1	2	2	2	2	2	2	2	2		2	2	2	2	2	2	1	1	2	2
479	2	12	18	17	3	3	14	9	2013	209	1	9	1992	22	1	3	3	2	APAM	GHANA	2		1	1	1	2	2	2	1	1	2	1	2	2	2	1	2	2		1	2	1	2	2	2	1	2	2	2
479	2	12	18	17	3	3	14	9	2013	209	2	5	1977	36	1	2	3	2	JAMES TOWN	GHANA	3		1	2	1	2	2	2	1	1	2	2	2	2	2	2	2	2		1	2	1	2	2	2	1	1	2	2
479	2	12	18	17	3	3	14	9	2013	209	2	3	1982	31	1	2	3	2	APAM	GHANA	3		1	1	1	2	2	2	1	2	2	2	2	2	2	2	2	2		1	2	2	2	2	2	1	2	2	2
480	2	12	18	36	3	3	14	9	2013	215	2	9	1992	20	1	3	1	2	JAMES TOWN	GHANA	3		1	1	1	2	2	2	1	2	2	1	2	1	2	2	1	#NULL!		2	2	2	2	1	1	1	2	2	2
481	2	12	2	23	3	3	11	10	2013	211	2	5	1982	31	1	2	3	2	NKAWKAW	GHANA	3		2	2	1	1	2	2	1	1	1	2	2	2	2	2	2	2		2	2	1	1	2	2	1	2	2	2
482	2	12	1	21	3	3	14	9	2013	211	2	2	1992	21	1	1	5	2	LIBYA	LIBYA	11		2	2	2	2	2	2	2	2	1	2	2	2	2	2	2	2		2	2	2	2	2	2	2	2	1	2
483	2	12	1	22	3	3	14	9	2013	210	2	9	1968	44	1	3	1	2	JAMES TOWN	GHANA	3		1	2	1	2	2	2	1	1	2	2	1	2	2	2	2	2		2	2	1	2	2	2	1	1	2	2
484	2	12	9	10	3	3	14	9	2013	211	1	11	1976	36	1	2	3	2	OSU	GHANA	3		2	2	2	2	2	2	1	1	2	2	2	2	2	2	2	2		2	2	2	2	2	2	1	2	2	2
485	2	12	10	11	3	3	15	9	2013	215	1	11	1965	47	1	2	3	2	JAMES TOWN	GHANA	3		1	1	1	1	1	2	2	2	2	2	2	2	2	2	2	2		1	2	2	2	2	2	2	2	2	2
486	2	12	21	20	3	3	15	9	2013	214	1	2	1963	50	1	2	2	2	MUDOR	GHANA	3		2	2	2	2	2	2	1	1	2	2	2	2	2	2	2	2		2	2	2	2	2	2	2	2	2	2
487	2	12	8	28	3	3	15	9	2013	207	1	5	1979	34	1	2	3	2	JAMES TOWN	GHANA	3		2	2	1	2	2	2	2	2	2	2	2	2	2	2	2	2		2	2	2	2	2	2	2	2	2	2
487	2	12	8	28	3	3	15	9	2013	209	2	7	1988	25	1	4	4	2	MAMPROBI	GHANA	3		1	2	1	1	2	1	1	1	1	1	1	2	1	1	1	2		1	2	1	1	2	1	1	1	1	1
488	2	12	1	2	3	3	13	9	2013	210	1	11	1988	24	1	4	3	1	DANSOMAN	GHANA	3		2	1	1	2	2	2	1	1	2	2	1	2	2	2	2	2		2	1	1	2	2	2	1	1	2	2
489	2	12	14	13	3	3	14	9	2013	14	1	6	1977	35	1	4	4	2	JAMES TOWN	GHANA	3		2	2	1	2	2	2	1	1	2	2	2	2	2	2	2	2		2	2	2	2	2	2	1	2	2	2
490	2	12	15	34	3	3	15	9	2013	211	2	11	1983	29	1	4	4	2	KORLE-BU	GHANA	3		2	2	1	2	2	2	1	1	2	2	2	2	2	2	1	2		2	2	1	2	2	2	1	1	2	2
491	2	9	4	6	3	3	26	9	2013	110	1	2	1964	49	1	2	4	2	KANLOO (JAMES TOWN)	GHANA	3		2	2	1	2	2	2	1	1	2	2	2	2	2	1	2	1	AFTER WORK	2	2	1	2	2	2	1	1	2	2
493	2	9	20	37	3	3	26	9	2013	115	1	5	1968	45	1	2	4	2	JAMES TOWN	GHANA	3		2	2	1	2	2	2	1	1	2	2	2	2	2	2	2	1	AFTER PLAY GAME	2	2	2	2	2	2	1	1	2	2
494	2	9	13	32	3	3	11	10	2013	112	1	4	1994	19	1	2	1	2	JAMES TOWN	GHANA	3		2	2	1	1	2	2	1	2	2	2	2	2	2	2	2	2		2	2	1	2	2	2	2	2	2	2
495	2	9	21	38	3	3	28	9	2013	113	1	11	1978	34	1	3	3	2	ASHANTI MAMPONG	GHANA	6		2	2	1	2	2	2	1	2	2	2	2	2	2	2	2	1	AFTER WORKING/SHAKING SOMEONE	2	1	2	2	2	2	1	2	2	2
496	2	9	12	12	3	3	26	9	2013	112	1	1	1993	20	1	3	3	1	JAMES TOWN	GHANA	3		1	1	1	2	2	2	1	1	1	2	2	2	2	2	2	2		2	2	2	2	2	2	1	2	2	2
496	2	9	12	12	3	3	26	9	2013	115	1	9	1998	15	1	2	3	2	JAMES TOWN	GHANA	3		2	2	1	2	2	2	1	2	2	2	2	2	2	2	2	1	THROWING RUBBISH AWAY	2	2	2	2	2	2	1	2	2	2
496	2	9	12	12	3	3	26	9	2013	112	2	10	1969	43	1	2	3	2	GOMOA (CENTRAL REG)	GHANA	2		2	1	1	2	2	2	1	1	1	2	2	2	2	2	2	2		2	2	2	2	2	2	1	2	2	2
497	2	9	21	18	3	3	28	9	2013	114	1	12	1956	56	1	2	4	2	ADZIDO	GHANA	4		2	2	1	2	2	2	1	1	2	2	2	1	1	1	2	2		2	2	1	2	2	2	1	1	2	2
498	2	9	17	16	3	3	26	9	2013	112	1	5	1987	26	1	2	2	2	JAMES TOWN	GHANA	3		2	1	1	2	1	2	1	1	2	2	2	2	2	2	2	2		2	2	2	2	2	2	2	1	2	2
499	2	9	7	8	3	3	11	10	2013	114	1	98	1978	35	1	2	0	2	KOKOMLEMLE	GHANA	3		2	2	1	2	1	2	1	2	2	2	1	1	2	2	2	2		2	2	2	2	2	2	1	2	2	2
499	2	9	7	8	3	3	25	9	2013	114	2	98	1981	32	1	2	3	2	JAMES TOWN	GHANA	3		2	1	1	2	1	2	1	1	2	2	2	1	1	1	1	2		2	1	1	2	2	2	1	2	2	2
500	2	9	14	14	3	3	25	9	2013	115	1	7	1990	23	1	1	5	2	JAMES TOWN	GHANA	3		2	2	1	2	2	2	1	1	2	2	2	2	2	2	2	2		2	2	1	2	2	2	2	1	2	2
500	2	9	14	14	3	3	12	10	2013	109	2	4	1992	21	1	2	2	2	JAMES TOWN	GHANA	3		1	2	1	2	2	1	1	2	2	2	2	2	2	2	2	2		2	2	2	2	2	2	1	2	2	2
501	2	9	21	20	3	3	28	9	2013	106	2	4	1978	35	1	3	3	2	CAPE COAST, MOREE	GHANA	2		2	1	2	2	2	2	2	2	2	2	2	2	2	2	2	2		2	1	2	2	2	2	2	2	2	2
502	2	9	14	39	3	3	26	9	2013	115	1	2	1984	29	1	3	2	2	JAMES TOWN	GHANA	3		2	2	1	2	2	2	2	1	2	2	2	2	2	1	1	2		2	2	1	2	2	2	2	2	2	2
503	2	9	14	40	3	3	26	9	2013	109	1	11	1992	20	1	2	3	2	JAMES TOWN	GHANA	3		1	2	1	2	2	2	1	1	2	2	2	2	2	2	2	2		2	2	2	2	2	2	1	2	2	2
503	2	9	14	40	3	3	26	9	2013	109	2	3	1990	23	1	1	6	2	JAMES TOWN	GHANA	3		1	2	1	2	2	2	2	1	2	2	2	2	2	2	2	2		2	2	2	2	2	2	2	2	2	2
504	2	9	17	35	3	3	25	9	2013	112	1	10	1975	38	1	1	2	2	GBESE	GHANA	3		2	1	1	2	1	2	2	2	2	2	2	2	2	2	2	2		2	2	2	2	2	2	2	2	2	2
505	2	9	7	30	3	3	29	9	2013	110	2	11	1977	35	1	4	3	2	PALEDIUM	GHANA	3		2	2	2	2	2	2	2	1	2	2	2	2	2	2	2	2		2	2	2	2	2	2	2	1	2	2
505	2	9	7	30	3	3	28	9	2013	110	1	7	1976	37	1	4	4	2	KANLOO (JAMES TOWN)	GHANA	3		2	2	1	2	2	2	1	1	2	2	2	2	2	2	2	2		2	2	1	2	2	2	1	1	2	2
506	2	9	4	7	3	3	28	9	2013	109	1	1	1964	49	1	2	4	2	JAMES TOWN	GHANA	3		1	2	1	2	2	2	2	1	2	2	2	2	2	2	2	2		2	2	1	2	2	2	2	2	2	2
507	2	9	7	29	3	3	25	9	2013	109	2	5	1986	27	1	1	6	2	MEMPEASEM	GHANA	4		1	1	1	1	1	1	1	1	1	2	2	2	2	2	2	2		2	1	1	2	2	2	1	2	1	2
508	1	4	72	19	3	3	4	10	2013	112	1	8	1965	48	1	2	2	2	DUNKWA ON OFFIN	GHANA	2		2	2	1	1	2	2	1	2	2	2	2	2	2	2	2	2		2	2	2	2	2	2	1	2	2	2
509	1	5	27	31	3	3	2	10	2013	114	2	5	1985	28	1	1	3	2	AKATSI	GHANA	4		2	2	1	1	2	1	1	1	1	1	2	1	1	2	1	2		2	2	2	2	2	2	1	2	2	2
512	2	9	7	10	3	3	28	9	2013	112	1	12	1985	27	1	1	3	2	NKAWKAW	GHANA	5		2	1	1	2	1	2	1	2	2	2	2	2	2	2	2	2		2	2	2	2	2	2	2	2	2	2
514	2	9	13	13	3	3	13	10	2013	112	2	2	1985	28	1	3	3	2	CAPE COAST	GHANA	2		2	2	1	2	2	2	1	1	2	2	2	2	2	2	2	2		2	2	2	2	2	2	2	2	2	2
514	2	9	13	13	3	3	6	10	2013	109	1	10	1988	24	1	3	3	2	BUBUASHIE	GHANA	3		1	1	1	2	2	2	1	1	2	2	1	2	2	1	2	2		2	2	2	2	2	2	1	2	2	2
515	2	9	4	25	3	3	26	9	2013	113	2	6	1993	20	1	2	0	2	ABOSOKAI	GHANA	3		2	1	1	2	2	1	1	1	1	2	2	2	2	2	2	2		2	2	2	2	2	1	1	2	2	2
515	2	9	4	25	3	3	11	10	2013	109	1	1	1980	33	1	2	1	2	JAMES TOWN	GHANA	3		1	2	1	2	2	2	1	1	2	2	2	2	1	2	2	2		2	2	2	2	2	2	2	2	2	2
516	3	14	3	1	3	3	5	10	2013	310	2	98	1986	27	1	1	3	2	ADORSU	GHANA	5		2	2	1	2	2	2	1	1	2	2	1	2	2	2	2	2		2	2	2	2	2	2	1	2	2	2
517	3	14	9	19	3	3	5	10	2013	311	1	10	1983	30	1	3	3	2	USSHER TOWN	GHANA	3		2	2	2	2	2	2	2	1	2	2	2	2	2	2	2	2		2	2	2	2	2	2	2	1	2	2
518	3	14	8	37	3	3	5	10	2013	311	2	7	1984	29	1	3	2	2	BETUOMU	GHANA	5		2	2	2	2	2	2	1	2	2	2	2	2	2	2	2	2		2	2	2	2	2	2	1	2	2	2
518	3	14	8	37	3	3	13	9	2013	#NULL!	2	3	1974	39	1	1	5	2	JAMES TOWN	GREATER ACCRA	3		1	1	1	2	2	2	1	2	2	2	2	2	2	2	2	2		1	2	1	2	2	2	1	2	2	2
519	3	14	3	21	3	3	17	9	2013	310	2	8	1988	25	2	#NULL!	#NULL!	#NULL!	JAMES TOWN	GHANA	3		2	2	1	2	2	1	1	1	2	2	2	1	2	2	2	2		2	2	1	2	2	1	1	2	2	2
519	3	14	3	21	3	3	17	9	2013	310	2	98	1967	46	1	1	2	2	JAMES TOWN	GHANA	3		#NULL!	#NULL!	#NULL!	#NULL!	#NULL!	#NULL!	#NULL!	#NULL!	#NULL!	#NULL!	#NULL!	#NULL!	#NULL!	#NULL!	#NULL!	#NULL!		#NULL!	#NULL!	#NULL!	#NULL!	#NULL!	#NULL!	#NULL!	#NULL!	#NULL!	#NULL!
519	3	14	3	21	3	3	11	10	2013	312	1	1	1997	16	1	2	2	1	USSHER TOWN	GHANA	3		2	2	1	2	2	2	1	1	2	2	2	2	2	2	2	1	AFTER PLAYING FOOTBALL	2	2	2	2	2	2	1	2	2	2
521	3	14	6	15	3	3	12	10	2013	308	2	8	1985	28	1	1	3	2	KOKOMBEA	GHANA	3		2	2	1	2	2	2	2	2	1	1	2	2	2	2	2	2		2	2	1	2	2	2	2	2	1	1
522	3	14	6	13	3	3	14	9	2013	308	1	3	1989	23	1	3	3	2	JAMES TOWN	GNANA	3		1	1	1	2	2	1	1	1	2	1	1	1	2	1	1	#NULL!		1	1	1	2	2	1	1	1	2	1
522	3	14	6	13	3	3	12	10	2013	311	2	2	1968	45	1	2	4	2	USSHER TOWN	GHANA	3		2	2	2	2	2	2	1	2	2	2	2	2	2	2	2	2		2	2	2	2	2	2	1	2	2	2
522	3	14	6	13	3	3	14	9	2013	308	1	12	1996	16	1	2	1	1	USSHER TOWN	GHANA	3		1	2	1	2	2	2	1	1	2	2	1	1	1	1	1	2		2	2	1	2	2	2	1	1	2	2
523	3	14	6	14	3	3	11	10	2013	311	2	4	1973	40	1	1	4	2	USSHER TOWN	GHANA	3		2	2	1	2	2	2	2	2	2	2	2	2	2	2	2	2		2	2	1	2	2	2	2	2	2	2
524	3	14	6	33	3	3	18	9	2013	315	1	10	1980	32	1	3	3	1	USSHER TOWN	GHANA	3		2	1	2	2	2	2	1	2	2	2	2	2	2	2	2	2		2	2	2	2	2	2	1	2	2	2
525	3	14	19	20	3	3	13	9	2013	315	1	3	1990	23	1	3	3	2	JAMES TOWN	GHANA	3		2	2	1	2	2	2	1	2	2	2	2	2	2	2	2	2		2	2	2	2	2	2	2	2	2	2
525	3	14	19	20	3	3	13	9	2013	315	1	9	1993	20	1	2	2	2	USSHER TOWN	GREATER ACCRA	3		2	2	1	2	2	2	2	1	2	2	2	2	2	2	2	2		2	2	2	2	2	2	2	2	2	2
526	3	14	7	36	3	3	15	9	2013	308	2	1	1980	33	1	3	3	2	USSHER	GHANA	3		1	1	1	1	1	1	2	2	2	2	2	2	2	2	2	2		1	1	2	2	2	1	2	2	2	2
527	3	14	5	23	3	3	14	9	2013	306	2	2	1970	43	1	3	5	2	SEMPE	GHANA	3		2	1	1	1	2	2	1	1	1	1	1	2	2	1	2	2		2	1	1	1	2	2	1	2	2	2
527	3	14	5	23	3	3	14	9	2013	312	1	2	1993	20	1	3	3	2	USSHER TOWN	GHAHA	3		2	2	1	2	2	2	1	1	2	2	2	2	2	2	2	2		2	2	2	2	2	2	1	2	2	2
527	3	14	5	23	3	3	29	9	2013	307	2	4	1988	25	1	3	3	2	SEMPE	GHANA	3		2	2	1	2	2	1	1	1	2	1	2	2	2	1	2	2		2	2	2	2	2	2	2	1	2	1
528	3	14	5	24	3	3	23	9	2013	307	1	4	1987	26	1	3	3	2	JAMES TOWN	GHANA	3		2	2	1	2	2	2	1	2	2	2	2	2	2	1	2	1	JEWELRY	2	2	1	2	2	2	1	2	2	2
529	3	14	6	4	3	3	14	9	2013	307	2	4	1992	21	1	3	3	1	JAMES TOWN	GHANA	3		2	2	1	2	2	2	2	1	2	2	2	2	2	1	1	2		2	2	2	2	2	2	2	1	2	2
529	3	14	6	4	3	3	14	9	2013	307	2	11	1974	38	1	3	3	2	BANANA INN	GHANA	3		2	2	1	2	2	2	1	1	2	2	2	1	1	2	2	2		2	2	1	2	2	2	1	1	2	2
530	3	14	19	40	3	3	14	9	2013	315	1	8	1982	31	1	3	3	2	NIGERIA	NIGERIA	11	NIGERIA /LAGOS	2	1	2	2	2	2	1	2	1	1	2	2	2	2	2	2		2	2	2	2	2	2	2	2	2	2
532	3	14	8	38	3	3	5	10	2013	308	1	10	1983	27	1	2	3	2	DAMBAI	GHAHA	4		2	2	1	2	2	2	1	2	1	2	2	2	2	2	2	2		2	2	1	2	2	2	1	2	1	2
532	3	14	8	38	3	3	5	10	2013	310	2	4	1968	45	1	2	4	2	TUDU	GHANA	3		2	2	1	2	2	2	2	1	2	2	2	2	2	2	1	2		2	2	1	2	2	2	2	1	2	2
533	3	14	9	39	3	3	7	10	2013	313	1	2	1966	46	1	3	5	2	ASEIDU KETE	GHAHA	3		2	1	1	2	1	2	2	1	2	1	2	1	1	2	2	2		2	1	1	2	2	2	2	1	2	1
534	3	14	3	2	3	3	15	9	2013	306	2	2	1986	27	1	2	2	2	SEMPE	GHAHA	3		2	1	2	2	2	2	1	1	2	2	2	2	2	2	2	2		2	2	2	2	2	2	1	1	2	2
536	3	14	3	22	3	3	16	9	2013	306	2	11	1984	29	2	#NULL!	#NULL!	#NULL!	CHORKOR	GHANA	3		2	2	1	2	2	2	1	1	2	2	2	1	2	2	2	1	FROM TOWN	2	2	1	2	2	2	1	1	2	2
537	3	14	5	27	3	3	16	9	2013	315	2	5	1993	20	1	2	3	2	USSHER TOWN	GHANA	3		2	2	1	2	2	2	1	1	2	2	2	2	2	2	2	2		2	2	2	2	2	2	1	2	2	2
537	3	14	5	27	3	3	15	9	2013	315	2	98	1972	41	1	2	4	2	USSHER TOWN	GHANA	3		2	2	1	2	2	2	1	2	2	2	2	2	2	2	2	2		2	2	2	2	2	2	2	2	2	2
537	3	14	5	27	3	3	15	9	2013	315	1	8	1985	28	1	2	3	2	USSHER TOWN	GHANA	3		2	2	1	2	2	2	1	2	2	2	2	2	2	2	2	2		2	2	2	2	2	2	1	2	2	2
537	3	14	5	27	3	3	16	9	2013	315	2	4	1991	22	1	3	3	1	USSHER TOWN	GHANA	3		2	2	1	2	2	2	1	1	2	2	2	2	2	2	2	2		2	2	2	2	2	2	2	1	2	2
539	3	14	5	9	3	3	14	9	2013	313	1	11	1965	47	1	2	4	2	JAMES TOWN	GHAHA	3		2	1	1	2	1	2	1	1	2	1	1	2	2	2	1	2		2	2	2	2	2	2	2	2	2	2
540	3	14	5	5	3	3	13	9	2013	313	1	10	1993	18	1	2	3	1	TESHIE	GHANA	3		2	2	1	2	2	2	2	1	2	2	2	2	2	2	2	2		2	2	1	2	2	2	2	2	2	2
540	3	14	5	5	3	3	14	9	2013	306	1	6	1986	27	1	4	4	2	SEMPE	GHANA	4		2	1	1	2	2	2	1	1	2	2	2	2	2	2	2	2		2	2	1	2	2	2	1	2	2	2
540	3	14	5	5	3	3	13	9	2013	307	1	10	1989	24	1	3	3	2	37	GHANA	3		2	2	1	2	2	2	2	1	2	2	2	2	1	2	2	2		2	2	2	2	2	2	2	1	2	2
540	3	14	5	5	3	3	23	9	2013	307	1	12	1961	52	1	3	3	2	USSHER TOWN	GHANA	3		2	2	2	2	2	1	1	1	2	2	2	2	2	2	2	1	PRESSING HIS CLOTHES	2	2	2	2	2	1	1	2	2	2
541	3	14	5	3	3	3	15	9	2013	312	1	1	1986	27	1	3	3	2	USSHER TOWN	GREATER ACCRA	3		2	2	1	2	2	2	1	1	2	2	2	2	2	2	2	1	AFTER WORKING	2	2	1	2	2	2	1	1	2	2
541	3	14	5	3	3	3	11	10	2013	312	2	5	1991	22	1	2	2	2	USSHER TOWN	GHANA	3		2	2	1	2	2	2	1	1	2	2	2	2	2	2	2	2		2	2	1	2	2	2	1	1	2	2
544	3	14	5	6	3	3	17	9	2013	307	1	4	1978	35	1	2	3	2	USSHER TOWN	GHANA	3		2	2	1	2	2	2	1	1	2	2	2	2	2	2	2	1	WORKING	2	2	2	2	2	2	1	1	2	2
545	3	14	8	16	3	3	15	9	2013	#NULL!	1	5	1989	24	1	3	4	2	SEMPE	GHANA	3		2	2	2	2	2	2	1	1	2	2	2	2	2	2	2	2		2	2	2	2	2	2	1	2	2	2
546	2	8	6	4	3	3	17	9	2013	110	1	4	1985	28	1	3	2	2	BRAZIL LANE (JAMES TOWN)	GHANA	3		1	2	1	2	2	2	1	1	2	2	1	1	1	1	1	2		1	2	2	2	2	2	1	1	2	2
547	1	4	112	4	3	3	2	10	2013	8	1	98	1963	51	2	#NULL!	#NULL!	#NULL!	BOLGA		9		2	2	1	2	2	2	1	1	2	2	2	2	2	2	2	2		2	2	1	2	2	2	1	1	2	2
548	1	4	4	2	3	3	1	10	2013	413	2	9	1986	27	1	3	3	2	DARKUMAN		3		2	2	1	2	2	2	1	1	2	2	2	1	2	2	2	#NULL!		2	2	1	2	2	2	1	1	2	2
549	1	4	51	9	3	3	2	10	2013	410	2	6	1995	18	1	3	3	2	BUBUASHIE		3		2	1	1	2	2	2	1	1	2	1	1	2	2	2	2	2		1	2	1	2	2	2	1	1	2	1
549	1	4	51	9	3	3	2	10	2013	410	2	2	1966	47	1	2	2	2	TECHIMAN/GHANA		7		2	2	1	2	2	2	1	2	2	2	2	2	2	2	2	2		2	2	1	2	2	2	1	2	2	2
550	1	4	62	10	3	3	1	10	2013	412	2	98	9998	30	2	#NULL!	#NULL!	#NULL!	CAPE COAST		2		2	1	1	2	2	1	1	1	1	1	2	2	2	2	2	2		2	1	1	2	2	1	1	1	2	2
551	1	4	108	2	3	3	2	10	2013	7	2	98	9998	30	1	2	1	2	AKYEM TAFO	GHANA	5		2	2	1	2	2	2	1	1	2	#NULL!	1	1	1	2	2	2		2	2	2	2	2	2	2	1	2	2
551	1	4	108	2	3	3	2	10	2013	413	2	98	9998	42	1	1	3	2	KWAHU PRASO	GHANA	5		2	2	1	2	2	2	1	1	2	2	2	2	2	2	2	1	BEFORE WASHING PORK TO BE SOLD	2	2	1	2	2	2	1	1	2	2
552	1	4	94	1	3	3	2	10	2013	406	2	7	1983	30	1	2	3	2	AGBOGBLOSHIE	GHANA	3		2	2	2	2	2	2	1	2	2	2	2	2	2	2	2	2		2	2	2	2	2	2	1	2	2	2
553	1	4	98	15	3	3	6	10	2013	415	1	4	1987	26	1	3	3	2	AGBOGLOSHIE	GHANA	3		2	2	1	2	2	2	1	1	2	2	2	2	2	2	2	2		2	2	1	2	2	2	1	2	2	2
555	1	4	2	1	3	3	1	10	2013	409	1	4	1983	29	1	2	3	2	OKYEREKO	GHANA	2		1	1	1	1	2	1	1	1	1	1	1	2	1	1	2	2		2	2	1	2	2	2	1	2	2	2
559	1	4	61	11	3	3	4	10	2013	8	2	2	1966	47	1	1	5	2	LABADI	GHANA	3		2	2	1	2	2	2	2	1	2	2	2	1	2	2	2	2		2	2	2	2	2	2	2	1	2	2
560	1	4	10	1	3	3	1	10	2013	413	2	4	1965	48	1	2	3	2	DUNKWA	GHANA	5		2	2	1	2	2	2	1	1	2	2	2	2	2	2	2	2		2	2	2	2	2	2	1	1	2	2
561	1	4	78	3	3	3	4	10	2013	409	1	1	1963	49	1	2	2	2	VETA	GHANA	4		1	2	1	2	2	2	2	1	1	2	2	2	1	2	2	2		1	2	1	2	2	2	2	1	1	2
562	1	4	22	1	3	3	1	10	2013	415	2	8	1973	40	1	2	3	2	AGBOGBLOSHIE		3		2	2	1	2	2	2	2	1	2	2	1	2	2	2	2	2		2	2	1	2	2	2	2	1	2	2
563	1	4	54	6	3	3	1	10	2013	414	2	6	1987	26	1	2	3	2	TAMALE	GHANA	8		2	2	1	2	2	2	1	1	2	2	2	1	1	1	1	2		2	2	2	2	2	2	1	2	2	2
565	1	4	15	7	3	3	2	10	2013	412	2	98	9998	36	2	#NULL!	#NULL!	#NULL!	ASIN FOSU	GHANA	5		2	1	1	2	2	2	1	1	2	1	2	2	2	1	1	2		2	1	2	2	2	2	1	1	2	2
566	1	4	59	2	3	3	6	10	2013	409	1	#NULL!	#NULL!	#NULL!	1	2	3	2	EJUMAKO		6		1	2	1	2	2	2	1	1	2	1	1	2	1	1	1	2		1	2	1	2	2	2	2	2	2	2
566	1	4	59	2	3	3	4	10	2013	409	2	4	1997	16	1	2	1	1	NORTH KANESHIE	GHANA	3		1	2	1	2	2	2	1	1	2	2	1	2	2	1	1	2		2	2	1	2	2	2	1	2	2	2
566	1	4	59	2	3	3	2	10	2013	409	2	1	1972	40	1	3	2	2	KOKOMPE	GHANA	3		1	2	1	2	2	2	1	1	2	2	2	2	2	2	2	2		2	2	2	2	2	2	1	1	2	2
567	1	4	112	17	3	3	2	10	2013	8	2	6	1974	39	1	2	3	2	TAKORADI (EFFIA KWATAH)		1		2	2	1	2	2	2	1	1	2	2	2	2	2	2	2	2		2	2	1	2	2	2	1	1	2	2
568	1	4	135	5	3	3	2	10	2013	8	2	11	1992	20	1	2	3	2	APESIKA	GHANA	7		2	2	1	2	2	2	1	1	2	2	2	2	2	2	2	2		2	2	1	2	2	2	1	1	2	2
569	1	4	18	6	3	3	1	10	2013	409	2	9	1987	25	1	2	2	1	MAMPONG	GHANA	6		1	1	1	1	2	1	1	1	1	2	2	2	2	2	2	2		2	2	2	2	2	1	1	1	2	2
570	1	4	30	3	3	3	2	10	2013	414	1	98	1998	28	2	#NULL!	#NULL!	#NULL!	AKYIM OSINO		5		2	2	1	2	2	2	1	1	2	2	2	1	1	2	2	2		2	2	2	2	2	2	2	2	2	2
570	1	4	30	3	3	3	4	10	2013	414	2	98	9998	21	1	1	6	2	ESINYAN KUMASI		6		2	1	1	2	2	2	2	1	2	2	2	1	1	2	2	2		2	2	2	2	2	2	2	2	2	2
571	1	4	72	4	3	3	2	10	2013	415	1	7	1996	17	1	2	3	2	ASAMANKESE	GHANA	5		2	2	1	2	2	2	1	1	2	2	2	2	1	2	2	1	AFTER BUYING PETROL	2	2	1	2	2	2	1	1	2	2
572	1	4	51	2	3	3	4	10	2013	414	1	8	1955	58	1	4	4	2	TECHIMAN NSUTU	GHANA	7		2	2	1	2	2	2	1	1	2	2	2	1	1	2	2	2		2	2	1	2	2	2	1	2	2	2
573	1	4	56	1	3	3	4	10	2013	411	2	8	1992	21	1	2	2	2	SWEDRU	GHANA	2		2	1	2	2	2	1	1	2	2	2	2	2	2	2	2	2		2	2	1	2	2	2	1	2	2	2
574	1	4	39	4	3	3	1	10	2013	406	1	5	1992	21	1	1	5	2	AGBOGLOSHIE	GHANA	3		2	2	2	2	2	2	1	2	2	2	2	2	2	2	2	2		2	2	2	2	2	2	1	2	2	2
577	3	15	29	35	3	3	17	9	2013	301	2	4	1979	34	1	3	2	2	USSHER TOWN	GHANA	3		2	2	1	2	2	2	1	1	2	1	2	2	1	2	2	2		2	2	2	2	2	2	1	1	2	2
578	3	24	4	18	3	3	5	10	2013	307	1	11	1962	51	1	3	4	2	USSHER TOWN	GHANA	3		2	1	1	2	2	2	1	1	2	1	2	2	2	2	2	2		2	1	1	2	2	2	1	1	2	1
578	3	24	4	18	3	3	25	9	2013	312	1	6	1991	22	1	3	4	2	USSHER TOWN	GHANA	3		2	2	1	2	2	2	2	1	2	2	2	2	2	2	2	2		2	2	1	2	2	2	2	1	2	2
578	3	24	4	18	3	3	25	9	2013	311	2	8	1991	22	1	3	3	1	USSHER TOWN	GHANA	3		2	2	2	2	2	2	1	2	2	2	2	2	2	2	2	2		2	2	2	2	2	2	1	2	2	2
578	3	24	4	18	3	3	13	10	2013	312	2	11	1997	15	1	3	2	1	ABOSSIOKINE	GHANA	3		1	2	2	2	2	2	2	2	2	2	2	2	2	2	2	2		2	2	2	2	2	2	2	2	2	2
578	3	24	4	18	3	3	28	9	2013	311	1	11	1990	22	1	3	2	1	JAMES TOWN	GHANA	3		2	2	2	2	2	2	2	2	2	2	2	2	2	2	2	1	AFTER EATING	2	2	2	2	2	2	2	2	2	2
578	3	24	4	18	3	3	13	10	2013	311	1	98	1970	43	1	1	4	2	USSHER TOWN	GHANA	3		2	2	2	2	2	2	2	2	2	2	2	2	2	2	2	1	AFTER COMING FROM WORK	2	2	2	2	2	2	2	2	2	2
579	3	24	4	17	3	3	25	9	2013	9	2	7	1968	45	1	2	1	2	PALLADIUM (JAMES TOWN)	GHANA	3		2	1	1	2	2	2	2	1	2	2	2	2	2	2	2	2		2	1	2	2	2	2	2	2	2	2
579	3	24	4	17	3	3	13	10	2013	308	2	1	1989	24	1	4	3	1	AYIGBE TOWN	GHANA	3		2	2	2	2	2	2	2	2	2	2	1	2	2	2	2	2		2	2	2	2	2	2	2	2	2	2
580	3	24	3	10	3	3	24	9	2013	307	1	8	1987	26	1	2	3	2	JAMES TOWN	GHANA	3		2	2	2	2	2	2	2	2	2	2	2	2	1	2	2	1	AFTER SWEEPING	2	2	2	2	2	2	2	2	2	2
581	3	24	4	15	3	3	25	9	2013	310	2	6	1969	44	1	2	2	2	USSHER TOWN	GHANA	3		2	2	1	2	2	2	1	1	2	2	2	2	2	2	2	2		2	2	1	2	2	2	1	1	2	2
582	3	24	1	1	3	3	24	9	2013	311	1	8	1990	22	1	3	3	2	TESHIE	GHANA	3		2	2	1	2	2	2	2	2	2	2	2	2	2	2	2	2		2	2	1	2	2	2	2	2	2	2
583	3	24	1	2	3	3	24	9	2013	309	1	12	1958	54	1	3	4	2	USSHER TOWN	GHANA	3		2	2	1	2	2	2	1	1	2	2	1	2	2	2	2	2		2	2	1	2	2	2	1	1	2	2
584	3	24	3	9	3	3	28	9	2013	310	2	10	1980	32	1	4	1	1	USSHER TOWN	GHANA	3		2	2	1	2	2	2	1	1	2	2	2	2	2	2	2	2		2	2	1	2	2	2	1	1	2	2
585	3	24	4	35	3	3	29	9	2013	310	2	1	1992	21	1	2	3	2	USSHER TOWN	GHANA	3		2	2	1	2	2	2	1	1	2	2	2	2	2	2	2	2		2	2	1	2	2	2	1	1	2	2
586	3	24	4	33	3	3	26	9	2013	9	2	2	1985	28	1	3	3	2	HAPPY LANE (USSHER TOWN)	GHANA	3		2	2	1	2	2	2	2	2	2	2	2	2	2	2	2	2		2	2	2	2	2	2	2	2	2	2
587	3	24	2	4	3	3	25	9	2013	311	2	8	1986	27	1	4	3	2	KPANDO	GHANA	4		2	2	2	2	2	2	1	2	2	2	2	2	2	2	2	2		2	2	2	2	2	2	1	2	2	2
595	3	24	4	34	3	3	26	9	2013	313	2	29	1995	17	1	3	3	2	APAM	GHANA	2		2	2	1	2	2	2	2	1	2	2	2	2	2	2	2	2		2	2	1	2	2	2	2	1	2	2
595	3	24	4	34	3	3	26	9	2013	310	1	3	1993	20	1	4	1	1	TAMALE	GHANA	8		2	2	1	2	2	2	1	1	2	2	2	2	2	2	2	1	WHEN I CAME BACK FROM TOWN	2	2	2	2	2	2	2	2	2	2
596	3	24	6	12	3	3	25	9	2013	310	2	11	1978	34	1	3	3	2	BUBUASHIE	GHANA	3		2	2	1	2	2	2	1	1	2	2	1	2	2	2	2	2		2	2	1	2	2	2	1	2	2	2
597	3	24	3	24	3	3	24	9	2013	310	1	5	1979	34	1	3	3	2	USSHER TOWN	GHANA	3		2	2	1	2	2	2	1	1	2	2	2	2	2	2	2	1	CAME BACK FORM TOWN	2	2	1	2	2	2	1	1	2	2
598	3	24	3	32	3	3	24	9	2013	308	2	1	1983	30	1	4	3	2	KORLE WOKO	GHANA	3		2	1	1	2	2	2	1	2	2	2	2	2	2	2	2	2		2	1	1	2	2	2	1	2	2	2
599	3	24	4	36	3	3	25	9	2013	308	1	5	1994	19	1	3	3	2	USSHER TOWN	GHANA	3		2	2	2	2	2	2	1	1	2	2	2	2	2	2	2	2		2	2	2	2	2	2	1	1	2	2
599	3	24	4	36	3	3	25	9	2013	311	2	4	1964	49	1	0	0	2	USSHER TOWN	GHANA	3		2	2	2	2	2	2	1	2	2	2	2	2	2	2	2	2		2	2	2	2	2	2	1	2	2	2
600	3	24	1	21	3	3	28	9	2013	312	1	3	1997	16	1	2	3	1	USSHER TOWN	GHANA	3		2	2	1	2	2	2	1	1	2	2	2	2	2	2	2	2		2	2	2	2	2	2	1	2	2	2
601	3	16	1	21	3	3	19	9	2013	312	2	10	1975	37	1	2	2	2	USSHER TOWN	GHANA	3		2	2	1	2	2	2	1	1	2	2	2	1	2	2	2	2		2	2	1	2	2	2	1	1	2	2
602	3	16	19	37	3	3	23	9	2013	309	1	12	1965	48	1	2	4	2	MUDOR (JAMES TOWN)	GHANA	3		2	2	1	2	2	2	2	1	2	2	2	2	2	2	2	2		2	2	2	2	2	2	2	2	2	2
603	3	16	3	23	3	3	24	9	2013	321	2	5	1978	35	1	3	3	2	USSHER TOWN	GHANA	3		2	2	1	2	2	2	1	1	2	2	2	2	2	2	2	2		2	2	2	2	2	2	1	2	2	2
604	3	16	3	24	3	3	21	9	2013	315	1	8	1971	42	2	#NULL!	#NULL!	#NULL!	USSHER TOWN	GHANA	3		2	2	1	2	2	2	1	1	2	2	2	2	2	2	2	2		2	2	2	2	2	2	2	1	2	2
604	3	16	3	24	3	3	21	9	2013	315	1	8	1969	44	1	1	3	2	USSHER TOWN	GHANA	3		2	2	1	2	2	2	1	1	2	2	2	2	2	2	2	2		2	2	2	2	2	2	1	2	2	2
604	3	16	3	24	3	3	22	9	2013	308	2	5	1993	20	1	3	2	1	CAPE COAST	GHANA	2		2	2	1	2	2	2	2	1	2	2	1	2	2	2	2	2		2	2	1	2	2	2	2	1	2	2
605	3	16	18	16	3	3	24	9	2013	313	2	7	1978	35	1	2	2	2	KWAHU	GHANA	1		2	1	1	2	2	1	1	1	2	1	2	1	1	1	2	2		2	2	2	2	2	1	2	1	2	2
606	3	16	4	4	3	3	19	9	2013	309	1	7	1995	18	1	3	2	1	ASERE (USSHER TOWN)	GHANA	3		2	2	1	2	2	2	1	1	2	2	2	2	2	2	2	2		2	2	1	2	2	2	1	1	2	2
607	3	16	3	3	3	3	19	9	2013	315	1	4	1997	16	1	3	1	1	USSHER TOWN	GHANA	3		2	2	1	2	2	2	1	2	2	2	1	2	2	2	2	2		2	2	2	2	2	2	1	2	2	2
607	3	16	3	3	3	3	20	9	2013	315	1	4	1978	35	1	3	3	2	USSHER TOWN	GHANA	3		2	2	1	2	2	2	1	1	2	2	2	2	2	2	2	2		2	2	2	2	2	2	1	2	2	2
607	3	16	3	3	3	3	19	9	2013	315	2	9	1993	20	1	2	3	2	USSHER TOWN	GHANA	3		2	2	1	2	2	2	1	1	2	2	2	2	2	2	2	2		2	2	2	2	2	2	1	2	2	2
608	3	16	7	28	3	3	28	9	2013	309	1	9	1979	34	1	2	3	2	USSHER TOWN	GHANA	3		2	2	1	2	2	2	1	1	2	2	2	2	2	2	2	2		2	2	1	2	2	2	2	2	2	2
609	3	16	1	2	3	3	23	9	2013	312	2	3	1994	19	1	3	3	1	USSHER TOWN	GHANA	3		#NULL!	1	1	2	2	2	1	1	2	2	2	2	2	2	2	2		2	1	2	2	2	2	1	2	2	2
610	3	16	10	30	3	3	23	9	2013	313	1	6	1981	32	1	2	2	2	USSHER TOWN	GHANA	3		2	1	1	2	2	2	1	1	2	1	2	1	1	2	2	2		2	2	1	2	2	2	2	1	2	2
611	3	16	22	19	3	3	23	9	2013	308	2	5	1988	25	1	1	2	2	USSHER TOWN	GHANA	3		2	2	1	2	2	2	2	1	1	2	2	2	2	2	2	2		2	2	1	2	2	2	2	1	1	2
612	3	16	5	5	3	3	20	9	2013	309	1	8	1955	58	1	1	6	2	ASERE (USSHER TOWN)	GHANA	3		2	2	1	2	2	2	2	1	2	2	2	2	2	2	2	2		2	2	2	2	2	2	2	2	2	2
625	3	16	9	29	3	3	24	9	2013	311	2	9	1973	40	1	2	4	2	WA	GHANA	10		2	2	1	2	2	2	2	2	2	2	2	2	2	2	2	2		2	2	2	2	2	2	2	2	2	2
625	3	16	9	29	3	3	28	9	2013	311	2	5	1997	16	1	3	1	1	MAMPROBI	GHANA	3		2	2	1	2	2	2	2	2	2	2	2	2	2	2	2	2		2	2	1	2	2	2	2	2	2	2
626	3	16	4	4	3	3	21	9	2013	315	2	2	1969	44	1	1	2	2	USSHER TOWN	GHANA	3		2	2	1	2	2	2	1	2	2	2	2	2	2	2	2	2		2	2	2	2	2	2	2	2	2	2
626	3	16	4	4	3	3	22	9	2013	315	1	12	1991	21	1	2	2	1	USSHER TOWN	GHANA	3		2	2	1	2	2	2	1	1	2	2	2	2	2	2	2	2		2	2	2	2	2	2	1	2	2	2
626	3	16	4	4	3	3	21	9	2013	315	2	4	1985	28	1	2	2	2	USSHER TOWN	GHANA	3		2	2	1	2	2	2	1	1	2	2	1	2	2	2	2	2		2	2	2	2	2	2	2	2	2	2
627	3	16	1	1	3	3	19	9	2013	312	1	3	1991	22	1	2	2	2	USSHER TOWN	GHANA	3		#NULL!	2	1	2	2	2	2	1	2	2	2	2	2	2	2	2		#NULL!	2	2	2	2	2	2	1	2	2
628	3	16	15	12	3	3	23	9	2013	311	2	9	1983	29	1	3	3	2	LAGOS	NIGERIA	11	NIGERIA	2	2	2	2	2	2	2	2	2	2	2	2	2	2	2	1	AFTER SWEEPING THE FLOOR	2	2	2	2	2	2	2	2	2	2
629	3	16	13	11	3	3	23	9	2013	310	1	6	1983	30	1	1	6	2	USSHER TOWN	GHANA	3		2	2	1	2	2	2	2	2	2	2	2	2	2	2	2	2		2	2	2	2	2	2	2	2	2	2
630	3	16	4	25	3	3	22	9	2013	315	2	7	1995	18	1	2	1	1	USSHER TOWN	GHANA	3		2	1	1	2	2	2	2	1	1	2	1	2	2	2	2	2		2	2	2	2	2	2	2	1	2	2
630	3	16	4	25	3	3	21	9	2013	315	1	98	1971	42	2	#NULL!	#NULL!	#NULL!	USSHER TOWN	GHANA	3		2	2	1	2	2	2	1	1	2	2	2	2	2	2	2	2		2	2	2	2	2	2	1	2	2	2
631	3	16	23	40	3	3	23	9	2013	311	2	5	1973	40	1	2	3	2	KORLE WORKO	GHANA	3		2	2	2	2	2	2	1	2	2	2	2	2	2	2	2	2		2	2	2	2	2	2	1	2	2	2
631	3	16	23	40	3	3	23	9	2013	311	2	2	1991	22	1	2	3	2	USSHER TOWN	GHANA	3		2	2	1	2	2	2	2	2	2	2	2	2	2	2	2	2		2	2	1	2	2	2	2	2	2	2
632	3	16	17	34	3	3	23	9	2013	307	2	4	1990	23	1	2	3	2	USSHER TOWN	GHANA	3		2	2	1	2	2	2	1	1	2	1	2	2	2	1	2	2		2	2	2	2	2	2	1	1	2	2
632	3	16	17	34	3	3	22	9	2013	307	2	7	1995	18	1	1	2	2	USSHER TOWN	GHANA	3		2	2	2	2	2	2	1	1	2	2	2	2	2	2	2	2		2	2	2	2	2	2	1	1	2	2
632	3	16	17	34	3	3	23	9	2013	307	2	10	1992	21	1	1	4	2	USSHER TOWN	GHANA	3		2	1	1	1	2	1	2	2	1	1	2	2	1	2	2	2		2	2	1	1	2	2	2	2	1	1
633	3	16	18	15	3	3	24	9	2013	309	2	8	1993	20	1	2	2	2	DADE SUABA (USSHER TOWN)	GHANA	3		2	2	1	2	2	2	2	2	2	2	1	2	2	2	2	2		2	2	2	2	2	2	2	2	2	2
633	3	16	18	15	3	3	29	9	2013	309	2	6	1978	35	1	1	6	2	ASERE (USSHER TOWN)	GHANA	3		2	1	1	2	2	2	2	1	2	2	1	2	2	2	2	2		2	2	2	2	2	2	2	2	2	2
634	1	1	85	40	3	3	2	10	2013	112	1	7	1983	30	1	1	6	2	AKUAPEM MAMPONG	GHANA	5		2	2	1	2	2	2	1	2	2	2	2	2	2	2	2	2		2	2	1	2	2	2	1	2	2	2
637	1	1	20	21	3	3	2	10	2013	109	1	2	1957	56	1	2	4	2	AGONA SWEDRU	GHANA	2		1	2	1	2	2	2	1	1	2	2	2	2	2	2	2	2		2	2	2	2	2	2	1	2	2	2
638	1	1	24	3	3	3	2	10	2013	110	1	1	1970	43	1	1	4	2	MAMPONG	GHANA	6		2	2	1	2	2	2	1	1	2	2	2	2	2	2	2	2		2	2	1	2	2	2	1	1	2	2
639	1	1	74	38	3	3	2	10	2013	109	2	10	1973	39	1	2	3	2	NKWATIA, KWAHU	GHANA	5		1	2	1	1	2	2	1	1	1	2	2	2	2	2	2	2		2	2	2	2	2	2	1	2	2	2
640	1	1	53	13	3	3	6	10	2013	114	2	98	1980	33	2	#NULL!	#NULL!	#NULL!	BOLGA	GHANA	10		2	2	1	2	2	2	1	1	2	2	2	2	1	2	2	2		2	2	2	2	2	2	2	2	2	2
644	2	11	3	23	3	3	25	9	2013	107	1	11	1995	18	1	3	3	1	JAMES TOWN	GHANA	3		1	2	2	2	2	2	2	2	2	2	2	2	2	2	2	2		2	2	2	2	2	2	2	2	2	2
645	1	1	38	18	3	3	13	10	2013	114	1	10	1982	30	#NULL!	2	3	2	AGONA SWEDRU	GHANA	2		2	2	1	2	2	2	2	1	2	2	2	2	1	2	2	1	LOADING OF GOODS	2	2	1	2	2	2	2	1	2	2
646	1	1	65	17	3	3	2	10	2013	310	1	98	1971	42	1	2	3	2	KUMASI	GHANA	6		2	2	1	2	2	2	1	1	2	2	2	2	2	2	2	2		2	2	1	2	2	2	1	1	2	2
647	1	1	23	22	3	3	2	10	2013	307	2	2	1982	31	1	3	1	2	AKYEM-TAFO	GHANA	5		2	2	2	2	2	2	1	1	2	1	2	2	2	2	2	2		2	2	2	2	2	2	1	1	2	1
648	1	1	56	32	3	3	12	10	2013	109	1	5	1980	33	1	1	4	2	ABIDJAN	COTE DIVOIRE	11	COTE DIVOIRE	2	2	1	2	2	2	2	2	2	2	2	2	2	2	2	2		2	2	2	2	2	2	2	2	2	2
649	1	5	25	30	3	3	#NULL!	#NULL!	2013	#NULL!	2	4	1995	18	1	2	3	1	KWAHU ABETIFI	GHANA	5		2	2	1	2	2	2	1	1	2	2	2	2	2	2	2	2		2	2	2	2	2	2	1	2	2	2
650	1	5	20	8	3	3	1	10	2013	12	2	9	1983	30	1	2	1	2	OSU (AKO-ADJEI)	GHANA	3		2	1	1	2	2	2	1	1	2	1	2	2	2	2	2	2		2	2	2	2	2	2	2	2	2	2
650	1	5	20	8	3	3	3	10	2013	12	1	99	9998	#NULL!	1	2	2	2	MFANTSIMAN	GHANA	6		2	1	1	2	2	2	1	1	2	2	2	2	2	2	2	2		2	2	2	2	2	2	1	1	2	2
651	1	5	22	10	3	3	1	10	2013	110	1	6	1979	34	1	2	3	2	PASORO (KUMASI)	GHANA	6		2	2	1	2	2	2	1	1	2	1	2	2	2	1	2	2		2	2	1	2	2	2	1	1	2	1
652	1	5	36	33	3	3	1	10	2013	114	1	8	1972	41	1	2	5	2	KWADASO	GHANA	6		2	2	1	2	2	2	1	1	2	2	2	2	1	2	2	1	BEFORE HOLDING GLASS	2	2	2	2	2	2	1	2	2	2
653	3	17	6	9	3	3	18	9	2013	315	1	5	1988	25	1	3	3	2	USSHER TOWN	GREATER ACCRA	3		2	1	2	1	2	2	2	2	2	2	2	2	2	2	2	2		2	2	1	2	2	2	2	2	2	2
653	3	17	6	9	3	3	19	9	2013	315	2	4	1995	18	1	1	6	2	USSHER TOWN	GREATER ACCRA	3		2	1	1	2	1	2	1	2	2	2	2	2	2	2	2	2		2	2	2	2	2	2	1	2	2	2
653	3	17	6	9	3	3	18	9	2013	315	2	99	1990	23	2	#NULL!	#NULL!	#NULL!	USSHER TOWN	GREATER ACCRA	3		2	2	1	2	1	2	1	1	2	2	2	2	2	2	2	2		2	2	2	2	2	2	1	2	2	2
653	3	17	6	9	3	3	18	9	2013	315	1	3	1978	45	2	#NULL!	#NULL!	#NULL!	NIGER		11		2	1	1	2	1	2	1	1	2	2	2	2	2	2	2	2		2	2	2	2	2	2	1	2	2	2
654	3	17	3	5	3	3	26	9	2013	310	2	5	1988	25	1	2	3	2	USSHER TOWN	GREATER ACCRA	3		2	2	1	2	2	2	1	1	2	2	2	2	2	2	2	2		2	2	2	2	2	2	1	1	2	2
655	3	17	12	16	3	3	18	9	2013	9	2	8	1993	20	1	3	2	1	ABOLA (USSHER TOWN)	GREATER ACCRA	3		2	2	1	2	2	2	1	2	2	2	2	2	2	2	2	2		2	2	1	2	2	2	1	2	2	2
655	3	17	12	16	3	3	18	9	2013	9	1	4	1991	22	1	1	6	2	ABOLA (USSHER TOWN)	GREATER ACCRA	3		2	2	1	2	2	2	2	2	2	2	2	2	2	2	2	2		2	2	2	2	2	2	2	2	2	2
656	3	17	11	34	3	3	19	9	2013	313	1	10	1969	43	1	2	4	2	ABOLA (USSHER TOWN)	GREATER ACCRA	3		2	1	1	2	2	2	2	1	2	1	2	2	2	2	2	2		2	2	1	2	2	2	2	1	2	2
656	3	17	11	34	3	3	19	9	2013	313	1	9	1968	44	1	3	5	2	JAMES TOWN	GREATER ACCRA	3		2	1	1	1	2	2	2	1	2	2	1	2	2	2	2	2		2	2	2	2	2	2	2	1	2	2
657	3	17	1	21	3	3	18	9	2013	312	1	12	1988	24	1	4	3	2	USSHER TOWN	GREATER ACCRA	3		2	2	1	2	2	2	1	2	2	2	2	2	2	2	2	2		2	2	1	2	2	2	1	2	2	2
657	3	17	1	21	3	3	18	9	2013	312	1	8	1986	27	1	4	2	1	USSHER TOWN	GREATER ACCRA	3		2	2	1	2	2	2	2	1	2	2	2	2	2	2	2	2		2	2	1	2	2	2	2	1	2	2
658	3	17	3	26	3	3	22	9	2013	313	1	2	1987	26	1	2	3	2	ABOLA (JAMES TOWN)	GREATER ACCRA	3		2	2	1	2	2	2	1	1	2	2	1	1	1	2	2	2		1	2	1	2	2	2	2	1	2	2
660	3	17	2	3	3	3	22	9	2013	313	1	6	1986	27	1	3	2	2	USSHER TOWN	GREATER ACCRA	3		2	2	2	2	2	2	2	1	2	2	2	2	2	2	2	2		2	2	2	2	2	2	2	1	2	2
660	3	17	2	3	3	3	18	9	2013	310	2	9	1990	23	1	2	2	2	USSHER TOWN	GREATER ACCRA	3		2	2	2	2	2	2	1	2	2	2	2	2	2	2	2	2		2	2	2	2	2	2	1	2	2	2
661	3	17	4	27	3	3	21	9	2013	313	1	4	1984	28	1	4	2	2	SWALABA USSHER TOWN	GREATER ACCRA	3		2	1	1	2	1	2	1	1	2	2	2	1	1	2	2	2		2	2	1	2	2	2	2	2	2	2
662	3	17	9	31	3	3	17	9	2013	215	2	3	1991	22	1	1	2	2	USSHER TOWN	GREATER ACCRA	3		1	1	2	1	2	2	2	2	2	2	2	2	2	2	2	2		2	2	2	2	2	2	1	2	2	2
662	3	17	9	31	3	3	17	9	2013	315	2	98	1973	40	2	#NULL!	#NULL!	#NULL!	USSHER TOWN	GREATER ACCRA	3		2	1	2	1	2	1	1	2	2	2	2	2	2	2	2	2		2	2	2	2	2	2	2	1	2	2
663	3	17	9	32	3	3	21	9	2013	315	1	2	1980	33	1	2	3	2	USSHER TOWN	GREATER ACCRA	3		2	2	1	2	2	2	1	2	2	2	2	2	2	2	2	2		2	2	2	2	2	2	1	2	2	2
664	3	17	1	23	3	3	5	10	2013	317	1	5	1970	43	1	3	3	2	JAMES TOWN	GREATER ACCRA	3		2	1	2	2	2	2	1	1	2	2	2	2	1	2	2	2		2	2	2	2	2	2	2	2	2	2
666	3	17	14	39	3	3	5	10	2013	310	1	3	1991	22	1	3	3	2	USSHER TOWN	GREATER ACCRA	3		2	2	1	2	2	2	1	1	2	2	2	2	2	2	2	2		2	2	1	2	2	2	1	2	2	2
666	3	17	14	39	3	3	8	10	2013	313	2	11	1981	32	1	2	3	2	ODORKOR	GREATER ACCRA	3		2	1	1	1	2	1	1	1	1	1	2	1	1	2	2	2		2	2	1	2	2	1	2	1	2	2
667	3	17	9	11	3	3	17	9	2013	315	1	5	1976	37	1	3	1	2	USSHER TOWN	GREATER ACCRA	3		2	2	1	2	2	2	1	2	2	2	2	2	2	2	2	2		2	2	2	2	2	2	1	2	2	2
668	3	17	2	24	3	3	18	9	2013	315	1	10	1962	50	1	2	4	2	USSHER TOWN	GREATER ACCRA	3		2	2	1	2	2	2	1	2	2	2	2	2	2	2	2	2		2	2	2	2	2	2	1	2	2	2
669	3	17	12	18	3	3	19	9	2013	307	2	2	1965	48	1	2	4	2	KPONE	GREATER ACCRA	3		2	2	1	2	2	2	1	1	2	2	2	2	1	2	2	2		2	2	1	2	2	2	1	1	2	2
669	3	17	12	18	3	3	19	9	2013	308	1	4	1957	56	1	3	5	2	USSHER TOWN	GREATER ACCRA	3		2	2	1	2	2	2	2	1	2	2	1	2	2	2	2	2		2	2	1	2	2	2	2	1	2	2
670	3	17	4	7	3	3	18	9	2013	311	2	3	1972	41	1	1	2	2	SALAHA TOWN	GREATER ACCRA	3		2	2	2	2	2	2	2	2	2	2	2	2	2	2	2	1	AFTER VISITING THE TOILET	2	2	2	2	2	2	2	2	2	2
670	3	17	4	7	3	3	19	9	2013	307	2	3	1996	17	1	3	2	1	USSHER TOWN	GREATER ACCRA	3		2	2	1	2	2	2	1	1	2	2	2	2	2	2	2	2		2	2	1	2	2	2	1	1	2	2
671	3	17	10	13	3	3	21	9	2013	311	2	98	1981	32	1	0	0	2	FAANA (BORTIANOR)	GREATER ACCRA	3		2	2	2	2	2	2	2	2	2	2	2	2	2	2	2	1	AFTER USING THE TOILET	2	2	2	2	2	2	2	2	2	2
671	3	17	10	13	3	3	17	9	2013	307	2	98	1981	32	1	1	2	2	USSHER TOWN	GREATER ACCRA	3		2	2	1	2	2	2	1	1	2	2	2	2	2	2	2	2		2	2	2	2	2	2	1	1	2	2
671	3	17	10	13	3	3	18	9	2013	311	2	9	1992	21	2	#NULL!	#NULL!	#NULL!	USSHER TOWN	GREATER ACCRA	3		2	2	1	2	2	2	2	2	2	2	1	2	2	2	2	2		2	2	1	2	2	2	2	2	2	2
671	3	17	10	13	3	3	18	9	2013	311	2	4	1981	32	1	1	0	2	USSHER TOWN	GREATER ACCRA	3		2	2	1	2	2	2	2	2	2	2	2	2	2	2	2	2		2	2	2	2	2	2	2	2	2	2
673	3	17	5	28	3	3	22	9	2013	307	1	7	1981	32	1	3	1	2	MAMPROBI	GREATER ACCRA	3		2	2	2	2	2	1	1	2	2	2	2	2	2	2	2	2		2	2	2	2	2	2	1	2	2	2
674	1	5	21	9	3	3	6	10	2013	110	1	7	1969	44	1	1	5	2	CHORKOR	GREATER ACCRA	3		2	2	1	2	2	2	1	1	2	2	1	2	2	1	2	2		2	2	1	2	2	2	1	1	2	2
674	1	5	21	9	3	3	6	10	2013	110	1	1	1973	40	1	2	4	2	TEMA COMMUNITY 1	GREATER ACCRA	3		2	2	1	2	2	2	1	1	2	2	2	2	2	1	2	2		2	2	1	2	2	2	1	1	2	2
674	1	5	21	9	3	3	6	10	2013	110	2	5	1995	18	1	2	3	1	MANGOASE (KOFORIDU)	EASTERN	5		2	2	1	2	2	2	1	1	2	2	2	2	2	1	2	2		2	2	1	2	2	2	1	1	2	2
675	3	17	3	6	3	3	22	9	2013	311	2	11	1979	34	1	1	6	2	KOKOMLEMLE	GREATER ACCRA	3		2	2	2	2	2	2	1	2	2	2	2	2	2	2	2	2		2	2	2	2	2	2	2	2	2	2
676	1	5	7	22	3	3	1	10	2013	109	1	12	1987	25	1	2	3	2	DOMPOASE	GHANA	6		1	2	1	2	1	2	1	1	2	2	2	2	2	2	2	2		2	2	1	2	2	2	1	2	2	2
677	1	1	40	6	3	3	2	10	2013	112	1	4	1963	50	1	3	3	2	AGONA ASAFO	GHANA	2		2	1	1	1	2	2	1	1	1	2	2	2	2	2	2	2		2	2	2	2	2	2	2	2	2	2
679	3	20	4	6	3	3	21	9	2013	408	2	4	1994	19	1	3	3	2	USSHER TOWN	GHANA	3		2	2	1	2	2	2	1	1	2	2	2	2	2	2	2	2		2	2	1	2	2	2	1	1	2	2
680	1	4	130	4	3	3	5	10	2013	406	1	4	1986	27	1	3	3	2	OSU	GHANA	3		2	2	1	2	2	2	1	2	2	2	2	2	2	2	2	2		2	2	1	2	2	2	1	2	2	2
[truncated: 668 more columns]
